# Supplementary material for: CoronaVR: A Computational Resource and Analysis of Epitopes and Therapeutics for Severe Acute Respiratory Syndrome Coronavirus-2
Source: Front Microbiol. 2020 Jul 31;11:1858. doi: 10.3389/fmicb.2020.01858 (PMC7412965; doi:10.3389/fmicb.2020.01858)
Supplement: Supplementary file 2 [file Table_2.XLSX]

## Sheet: Title
CoronaVR: A computational resource and analysis of epitopes and therapeutics for the severe acute respiratory syndrome coronavirus-2
Amit Kumar Gupta1, #, Md. Shoaib Khan1, #, Shubham Choudhury1, #, Adhip Mukhopadhyay1,2, #, Sakshi1,2, #, Amber Rastogi1,2, #, Anamika Thakur1,2, Pallawi Kumari1, Manmeet Kaur1, Shalu1, Chanchal Saini1, Vandna Sapehia1, Barkha1, Pradeep Kumar Patel1, Kailash T. Bhamare1, and Manoj Kumar1,2, *
1Virology Unit and Bioinformatics Centre, Institute of Microbial Technology, Council of Scientific and Industrial Research (CSIR), Sector 39-A, Chandigarh-160036, India
2Academy of Scientific and Innovative Research (AcSIR), Ghaziabad-201002, India
# Equal contribution
* To whom correspondence should be addressed. Tel: 91-172-6665453; Fax: 91-172-2690585, 91-172-2690632; Email: manojk@imtech.res.in

## Sheet: S1
Table S1. List of 424 non-allergenic, non-toxic and antigenic MHC-I binders with conservancy percentage
No	Protein	peptide	start	end	length	allele	conservancy
1	S	WTAGAAAYYV	258	267	10	HLA-A*68:02	60% (SARS-CoV)
2	S	FPNITNLCPF	329	338	10	HLA-B*53:01	100% (SARS-CoV)
3	S	FPNITNLCPF	329	338	10	HLA-B*35:01	100% (SARS-CoV)
4	S	SPRRARSVA	680	688	9	HLA-B*07:02	55.56% (SARS-CoV)
5	S	FVFLVLLPLV	2	11	10	HLA-A*02:06	60% (SARS-CoV)
6	S	AEIRASANL	1016	1024	9	HLA-B*40:01	100% (SARS-CoV)
7	S	SPRRARSVAS	680	689	10	HLA-B*07:02	50% (SARS-CoV)
8	S	KSNLKPFER	458	466	9	HLA-A*31:01	55.56% (SARS-CoV)
9	S	FAMQMAYRF	898	906	9	HLA-B*35:01	100% (SARS-CoV)
10	S	FTISVTTEI	718	726	9	HLA-A*68:02	66.67% (SARS-CoV)
11	S	KIYSKHTPI	202	210	9	HLA-A*32:01	55.56% (SARS-CoV)
12	S	TTRTQLPPA	19	27	9	HLA-A*30:01	55.56% (SARS-CoV)
13	S	FNATRFASV	342	350	9	HLA-B*08:01	77.78% (SARS-CoV)
14	S	PYRVVVLSF	507	515	9	HLA-A*23:01	100% (SARS-CoV)
15	S	VTLADAGFIK	826	835	10	HLA-A*11:01	90% (SARS-CoV)
16	S	LLFNKVTLA	821	829	9	HLA-A*02:03	100% (SARS-CoV)
17	S	GVYFASTEK	89	97	9	HLA-A*11:01	77.78% (SARS-CoV)
18	S	FVFLVLLPLV	2	11	10	HLA-A*02:01	60% (SARS-CoV)
19	S	LGAENSVAY	699	707	9	HLA-B*35:01	66.67% (SARS-CoV)
20	S	IAIPTNFTI	712	720	9	HLA-B*58:01	88.89% (SARS-CoV), 88.89% (HKU1)
21	S	YTSALLAGTI	873	882	10	HLA-A*68:02	60% (SARS-CoV)
22	S	WTAGAAAYYV	258	267	10	HLA-A*02:06	60% (SARS-CoV)
23	S	FVFLVLLPL	2	10	9	HLA-A*02:06	66.67% (SARS-CoV)
24	S	KLNDLCFTNV	386	395	10	HLA-A*02:03	90% (SARS-CoV)
25	S	NASVVNIQK	1173	1181	9	HLA-A*68:01	100% (SARS-CoV)
26	S	FSTFKCYGV	374	382	9	HLA-A*68:02	100% (SARS-CoV)
27	S	SLIDLQELGK	1196	1205	10	HLA-A*11:01	100% (SARS-CoV)
28	S	VVFLHVTYV	1060	1068	9	HLA-A*02:03	100% (SARS-CoV)
29	S	FVFLVLLPL	2	10	9	HLA-A*02:01	66.67% (SARS-CoV)
30	S	LPFNDGVYF	84	92	9	HLA-B*35:01	66.67% (SARS-CoV)
31	S	ITPCSFGGV	587	595	9	HLA-A*68:02	77.78% (SARS-CoV)
32	S	NVTWFHAIHV	61	70	10	HLA-A*68:02	60% (SARS-CoV)
33	S	VVFLHVTYV	1060	1068	9	HLA-A*02:06	100% (SARS-CoV)
34	S	FVFLVLLPLV	2	11	10	HLA-A*02:03	60% (SARS-CoV)
35	S	FKIYSKHTPI	201	210	10	HLA-A*02:03	50% (SARS-CoV)
36	S	AALQIPFAM	892	900	9	HLA-B*35:01	100% (SARS-CoV)
37	S	FVFLVLLPL	2	10	9	HLA-A*68:02	66.67% (SARS-CoV)
38	S	FTISVTTEI	718	726	9	HLA-A*02:06	66.67% (SARS-CoV)
39	S	LLIVNNATNV	117	126	10	HLA-A*02:03	60% (SARS-CoV)
40	S	VLSFELLHA	512	520	9	HLA-A*02:03	88.89% (SARS-CoV)
41	S	LLAGTITSG	877	885	9	HLA-A*02:03	66.67% (SARS-CoV)
42	E	LLFLAFVVF	18	26	9	HLA-B*15:01	100% (SARS-CoV)
43	E	FLAFVVFLLV	20	29	10	HLA-A*02:01	100% (SARS-CoV)
44	E	RVKNLNSSR	61	69	9	HLA-A*31:01	88.89% (SARS-CoV)
45	E	FLAFVVFLL	20	28	9	HLA-A*02:01	100% (SARS-CoV)
46	E	TLAILTALR	30	38	9	HLA-A*68:01	100% (SARS-CoV)
47	E	FLAFVVFLLV	20	29	10	HLA-A*02:03	100% (SARS-CoV)
48	E	FLAFVVFLL	20	28	9	HLA-A*02:03	100% (SARS-CoV)
49	E	VLLFLAFVV	17	25	9	HLA-A*02:01	100% (SARS-CoV)
50	E	SVLLFLAFV	16	24	9	HLA-A*02:06	100% (SARS-CoV)
51	E	NSVLLFLAFV	15	24	10	HLA-A*68:02	100% (SARS-CoV)
52	E	FLLVTLAIL	26	34	9	HLA-A*02:01	100% (SARS-CoV)
53	E	VLLFLAFVVF	17	26	10	HLA-B*15:01	100% (SARS-CoV)
54	E	FVVFLLVTL	23	31	9	HLA-A*02:06	100% (SARS-CoV)
55	E	LLFLAFVVFL	18	27	10	HLA-A*02:01	100% (SARS-CoV)
56	E	VTLAILTALR	29	38	10	HLA-A*68:01	100% (SARS-CoV)
57	E	SVLLFLAFV	16	24	9	HLA-A*02:01	100% (SARS-CoV)
58	M	ATSRTLSYYK	171	180	10	HLA-A*11:01	100% (SARS-CoV)
59	M	RFLYIIKLIF	44	53	10	HLA-A*23:01	90% (SARS-CoV)
60	M	QWNLVIGFLF	19	28	10	HLA-A*23:01	100% (SARS-CoV)
61	M	TLACFVLAAV	61	70	10	HLA-A*02:03	100% (SARS-CoV)
62	M	LLWPVTLACF	56	65	10	HLA-B*15:01	100% (SARS-CoV)
63	M	SELVIGAVIL	136	145	10	HLA-B*40:01	90% (SARS-CoV)
64	M	ATSRTLSYYK	171	180	10	HLA-A*03:01	100% (SARS-CoV)
65	M	FLFLTWICLL	26	35	10	HLA-A*02:01	80% (SARS-CoV)
66	M	MACLVGLMW	84	92	9	HLA-B*57:01	88.89% (SARS-CoV)
67	M	ELVIGAVILR	137	146	10	HLA-A*68:01	90% (SARS-CoV)
68	M	LVIGAVILR	138	146	9	HLA-A*68:01	88.89% (SARS-CoV)
69	M	SELVIGAVI	136	144	9	HLA-B*40:01	100% (SARS-CoV)
70	M	KLIFLWLLW	50	58	9	HLA-B*58:01	88.89% (SARS-CoV)
71	M	MACLVGLMW	84	92	9	HLA-B*58:01	88.89% (SARS-CoV)
72	M	TLACFVLAAV	61	70	10	HLA-A*02:01	100% (SARS-CoV)
73	M	GTITVEELKK	6	15	10	HLA-A*11:01	90% (SARS-CoV)
74	M	ASFRLFARTR	98	107	10	HLA-A*31:01	100% (SARS-CoV)
75	M	FLYIIKLIFL	45	54	10	HLA-A*02:01	90% (SARS-CoV)
76	M	KLIFLWLLW	50	58	9	HLA-A*32:01	88.89% (SARS-CoV)
77	M	TSRTLSYYK	172	180	9	HLA-A*30:01	100% (SARS-CoV)
78	M	SGFAAYSRYR	191	200	10	HLA-A*31:01	90% (SARS-CoV)
79	M	TSRTLSYYK	172	180	9	HLA-A*11:01	100% (SARS-CoV)
80	M	FLFLTWICL	26	34	9	HLA-A*02:01	77.78% (SARS-CoV)
81	M	FVLAAVYRI	65	73	9	HLA-A*02:01	100% (SARS-CoV)
82	M	TLACFVLAA	61	69	9	HLA-A*02:03	100% (SARS-CoV)
83	M	FVLAAVYRI	65	73	9	HLA-A*02:06	100% (SARS-CoV)
84	M	GTITVEELK	6	14	9	HLA-A*68:01	100% (SARS-CoV)
85	M	FAAYSRYRI	193	201	9	HLA-A*68:02	88.89% (SARS-CoV)
86	M	TLACFVLAAV	61	70	10	HLA-A*02:06	100% (SARS-CoV)
87	M	TLACFVLAAV	61	70	10	HLA-A*68:02	100% (SARS-CoV)
88	M	FLFLTWICLL	26	35	10	HLA-A*02:03	80% (SARS-CoV)
89	N	KTFPPTEPK	361	369	9	HLA-A*11:01	100% (SARS-CoV)
90	N	AQFAPSASAF	305	314	10	HLA-B*15:01	100% (SARS-CoV)
91	N	SPRWYFYYL	105	113	9	HLA-B*07:02	100% (SARS-CoV), 88.89% (OC43), 88.89% (HKU1)
92	N	KTFPPTEPK	361	369	9	HLA-A*30:01	100% (SARS-CoV)
93	N	SPRWYFYYL	105	113	9	HLA-B*08:01	100% (SARS-CoV), 88.89% (OC43), 88.89% (HKU1)
94	N	KTFPPTEPKK	361	370	10	HLA-A*11:01	100% (SARS-CoV)
95	N	GMSRIGMEV	316	324	9	HLA-A*02:03	100% (SARS-CoV)
96	Leader protein (NSP1)	VMVELVAEL	84	92	9	HLA-A*02:01	66.67% (SARS-CoV)
97	Leader protein (NSP1)	VMVELVAEL	84	92	9	HLA-A*02:03	66.67% (SARS-CoV)
98	Leader protein (NSP1)	VMVELVAEL	84	92	9	HLA-A*02:06	66.67% (SARS-CoV)
99	Leader protein (NSP1)	ELEGIQYGR	91	99	9	HLA-A*68:01	77.78% (SARS-CoV)
100	Leader protein (NSP1)	IPVAYRKVL	114	122	9	HLA-B*07:02	66.67% (SARS-CoV)
101	NSP2	TLSEQLDFI	214	222	9	HLA-A*02:03	88.89% (SARS-CoV)
102	NSP2	RIRSVYPVA	299	307	9	HLA-A*30:01	100% (SARS-CoV)
103	NSP2	ETSWQTGDFV	328	337	10	HLA-A*68:02	70% (SARS-CoV)
104	NSP2	WQTGDFVKA	331	339	9	HLA-A*02:06	77.78% (SARS-CoV)
105	NSP2	SEVGPEHSL	376	384	9	HLA-B*40:01	66.67% (SARS-CoV)
106	NSP2	KLNEEIAII	468	476	9	HLA-A*02:03	77.78% (SARS-CoV)
107	NSP2	EEIAIILASF	471	480	10	HLA-B*44:03	90% (SARS-CoV)
108	NSP2	EEIAIILASF	471	480	10	HLA-B*44:02	90% (SARS-CoV)
109	NSP2	ETVKGLDYK	489	497	9	HLA-A*68:01	66.67% (SARS-CoV)
110	NSP2	VVMAYITGGV	596	605	10	HLA-A*02:03	60% (SARS-CoV)
111	NSP2	VVMAYITGGV	596	605	10	HLA-A*68:02	60% (SARS-CoV)
112	NSP2	FKLVNKFLAL	679	688	10	HLA-A*02:06	50% (SARS-CoV)
113	NSP2	ALNLGETFV	702	710	9	HLA-A*02:03	66.67% (SARS-CoV)
114	NSP2	EETGLLMPL	725	733	9	HLA-B*40:01	66.67% (SARS-CoV)
115	NSP2/NSP3	TLKGGAPTKV	814	823	10	HLA-A*02:03	70% (SARS-CoV)
116	NSP3	EFACVVADAV	870	879	10	HLA-A*68:02	90% (SARS-CoV)
117	NSP3	EWSMATYYLF	899	908	10	HLA-A*23:01	80% (SARS-CoV)
118	NSP3	EWSMATYYLF	899	908	10	HLA-A*24:02	80% (SARS-CoV)
119	NSP3	GEFKLASHM	912	920	9	HLA-B*40:01	44.44% (SARS-CoV)
120	NSP3	KLVSSFLEMK	1185	1194	10	HLA-A*03:01	50% (SARS-CoV)
121	NSP3	LVSSFLEMK	1186	1194	9	HLA-A*11:01	55.56% (SARS-CoV)
122	NSP3	SSFLEMKSEK	1188	1197	10	HLA-A*11:01	50% (SARS-CoV)
123	NSP3	FITESKPSV	1214	1222	9	HLA-A*02:06	66.67% (SARS-CoV)
124	NSP3	ESKPSVEQR	1217	1225	9	HLA-A*68:01	55.56% (SARS-CoV)
125	NSP3	LVSDIDITF	1270	1278	9	HLA-B*35:01	66.67% (SARS-CoV)
126	NSP3	VSDIDITFLK	1271	1280	10	HLA-A*11:01	70% (SARS-CoV)
127	NSP3	SDIDITFLK	1272	1280	9	HLA-A*11:01	66.67% (SARS-CoV)
128	NSP3	SDIDITFLK	1272	1280	9	HLA-A*68:01	66.67% (SARS-CoV)
129	NSP3	LTAVVIPTKK	1296	1305	10	HLA-A*68:01	70% (SARS-CoV)
130	NSP3	QEILGTVSW	1365	1373	9	HLA-B*44:02	88.89% (SARS-CoV)
131	NSP3	QEILGTVSW	1365	1373	9	HLA-B*44:03	88.89% (SARS-CoV)
132	NSP3	TLVTMPLGYV	1444	1453	10	HLA-A*02:03	80% (SARS-CoV)
133	NSP3	TLVTMPLGYV	1444	1453	10	HLA-A*02:01	80% (SARS-CoV)
134	NSP3	ETISLAGSYK	1503	1512	10	HLA-A*68:01	80% (SARS-CoV)
135	NSP3	GQSTQLGIEF	1518	1527	10	HLA-B*15:01	70% (SARS-CoV)
136	NSP3	STQLGIEFLK	1520	1529	10	HLA-A*11:01	70% (SARS-CoV)
137	NSP3	EYYHTTDPSF	1633	1642	10	HLA-A*23:01	80% (SARS-CoV)
138	NSP3	HTTDPSFLGR	1636	1645	10	HLA-A*68:01	80% (SARS-CoV)
139	NSP3	RYMSALNHTK	1645	1654	10	HLA-A*03:01	100% (SARS-CoV)
140	NSP3	MSALNHTKK	1647	1655	9	HLA-A*68:01	100% (SARS-CoV)
141	NSP3	NPPALQDAY	1691	1699	9	HLA-B*35:01	77.78% (SARS-CoV)
142	NSP3	GEAANFCAL	1705	1713	9	HLA-B*40:01	88.89% (SARS-CoV)
143	NSP3	EAANFCALI	1706	1714	9	HLA-A*68:02	88.89% (SARS-CoV)
144	NSP3	ESPFVMMSA	1801	1809	9	HLA-A*68:02	88.89% (SARS-CoV)
145	NSP3	FVMMSAPPA	1804	1812	9	HLA-A*02:06	100% (SARS-CoV)
146	NSP3	AQYELKHGTF	1812	1821	10	HLA-B*15:01	60% (SARS-CoV)
147	NSP3	NSYTTTIKPV	1871	1880	10	HLA-A*68:02	90% (SARS-CoV)
148	NSP3	TTTIKPVTYK	1874	1883	10	HLA-A*11:01	90% (SARS-CoV)
149	NSP3	TTTIKPVTYK	1874	1883	10	HLA-A*68:01	90% (SARS-CoV)
150	NSP3	TTIKPVTYK	1875	1883	9	HLA-A*11:01	88.89% (SARS-CoV)
151	NSP3	TTIKPVTYK	1875	1883	9	HLA-A*68:01	88.89% (SARS-CoV)
152	NSP3	KPVETSNSF	2017	2025	9	HLA-B*35:01	88.89% (SARS-CoV)
153	NSP3	YMPYFFTLLL	2168	2177	10	HLA-A*02:03	80% (SARS-CoV)
154	NSP3	MPYFFTLLL	2169	2177	9	HLA-B*53:01	77.78% (SARS-CoV)
155	NSP3	MPYFFTLLL	2169	2177	9	HLA-B*35:01	77.78% (SARS-CoV)
156	NSP3	IIIWFLLLSV	2229	2238	10	HLA-A*02:03	60% (SARS-CoV)
157	NSP3	IIWFLLLSV	2230	2238	9	HLA-A*02:01	55.56% (SARS-CoV)
158	NSP3	LLSVCLGSL	2235	2243	9	HLA-A*02:03	88.89% (SARS-CoV)
159	NSP3	SLIYSTAAL	2242	2250	9	HLA-A*02:03	66.67% (SARS-CoV)
160	NSP3	LMSNLGMPSY	2253	2262	10	HLA-B*15:01	70% (SARS-CoV)
161	NSP3	MSNLGMPSY	2254	2262	9	HLA-A*30:02	66.67% (SARS-CoV)
162	NSP3	MSNLGMPSY	2254	2262	9	HLA-B*35:01	66.67% (SARS-CoV)
163	NSP3	YLNSTNVTIA	2270	2279	10	HLA-A*02:03	70% (SARS-CoV)
164	NSP3	ETIQITISS	2305	2313	9	HLA-A*68:02	88.89% (SARS-CoV)
165	NSP3	TIQITISSFK	2306	2315	10	HLA-A*68:01	80% (SARS-CoV)
166	NSP3	TIQITISSFK	2306	2315	10	HLA-A*11:01	80% (SARS-CoV)
167	NSP3	TIQITISSFK	2306	2315	10	HLA-A*03:01	80% (SARS-CoV)
168	NSP3	TAFGLVAEW	2319	2327	9	HLA-B*57:01	66.67% (SARS-CoV)
169	NSP3	TAFGLVAEW	2319	2327	9	HLA-B*58:01	66.67% (SARS-CoV)
170	NSP3	WFLAYILFTR	2327	2336	10	HLA-A*33:01	70% (SARS-CoV)
171	NSP3	FLAYILFTR	2328	2336	9	HLA-A*68:01	66.67% (SARS-CoV)
172	NSP3	FLAYILFTR	2328	2336	9	HLA-A*31:01	66.67% (SARS-CoV)
173	NSP3	LFFSYFAVHF	2349	2358	10	HLA-A*23:01	70% (SARS-CoV)
174	NSP3	WLMWLIINLV	2363	2372	10	HLA-A*02:01	70% (SARS-CoV)
175	NSP3	WLMWLIINLV	2363	2372	10	HLA-A*02:03	70% (SARS-CoV)
176	NSP3	WLMWLIINL	2363	2371	9	HLA-A*02:01	66.67% (SARS-CoV)
177	NSP3	WLMWLIINLV	2363	2372	10	HLA-A*02:06	70% (SARS-CoV)
178	NSP3	WLMWLIINL	2363	2371	9	HLA-A*02:03	66.67% (SARS-CoV)
179	NSP3	WLMWLIINL	2363	2371	9	HLA-A*02:06	66.67% (SARS-CoV)
180	NSP3	LMWLIINLV	2364	2372	9	HLA-A*02:01	66.67% (SARS-CoV)
181	NSP3	LVQMAPISAM	2371	2380	10	HLA-B*15:01	80% (SARS-CoV)
182	NSP3	VQMAPISAM	2372	2380	9	HLA-B*15:01	88.89% (SARS-CoV)
183	NSP3	VQMAPISAMV	2372	2381	10	HLA-A*02:03	90% (SARS-CoV)
184	NSP3	VQMAPISAM	2372	2380	9	HLA-A*02:06	88.89% (SARS-CoV)
185	NSP3	QMAPISAMV	2373	2381	9	HLA-A*02:03	88.89% (SARS-CoV)
186	NSP3	QMAPISAMV	2373	2381	9	HLA-A*02:06	88.89% (SARS-CoV)
187	NSP3	ESSAKSASV	2551	2559	9	HLA-A*68:02	77.78% (SARS-CoV)
188	NSP3	AELAKNVSL	2618	2626	9	HLA-B*40:01	66.67% (SARS-CoV)
189	NSP3	FISAARQGFV	2633	2642	10	HLA-A*02:03	80% (SARS-CoV)
190	NSP3	ETKDVVECLK	2647	2656	10	HLA-A*68:01	80% (SARS-CoV)
191	NSP3	DFMSLSEQLR	2717	2726	10	HLA-A*33:01	90% (SARS-CoV)
192	NSP3	MSLSEQLRK	2719	2727	9	HLA-A*11:01	100% (SARS-CoV)
193	NSP3	AKKNNLPFK	2733	2741	9	HLA-A*30:01	77.78% (SARS-CoV)
194	NSP3	NVVTTKIALK	2752	2761	10	HLA-A*68:01	80% (SARS-CoV)
195	NSP4	KQLIKVTLVF	2771	2780	10	HLA-B*15:01	50% (SARS-CoV)
196	NSP4	QLIKVTLVF	2772	2780	9	HLA-B*15:01	55.56% (SARS-CoV)
197	NSP4	KVTLVFLFV	2775	2783	9	HLA-A*02:06	55.56% (SARS-CoV)
198	NSP4	FLFVAAIFYL	2780	2789	10	HLA-A*02:01	60% (SARS-CoV)
199	NSP4	FLFVAAIFYL	2780	2789	10	HLA-A*02:06	60% (SARS-CoV)
200	NSP4	FLFVAAIFYL	2780	2789	10	HLA-A*02:03	60% (SARS-CoV)
201	NSP4	LIAAVITREV	2853	2862	10	HLA-A*02:03	60% (SARS-CoV)
202	NSP4	FVVPGLPGT	2864	2872	9	HLA-A*02:06	88.89% (SARS-CoV)
203	NSP4	SLRPDTRYV	2947	2955	9	HLA-A*02:03	88.89% (SARS-CoV)
204	NSP4	IVAGGIVAIV	3047	3056	10	HLA-A*02:03	70% (SARS-CoV)
205	NSP4	LAYYFMRFRR	3060	3069	10	HLA-A*31:01	80% (SARS-CoV)
206	NSP4	LAYYFMRFR	3060	3068	9	HLA-A*31:01	77.78% (SARS-CoV)
207	NSP4	LAYYFMRFR	3060	3068	9	HLA-A*68:01	77.78% (SARS-CoV)
208	NSP4	LAYYFMRFR	3060	3068	9	HLA-A*33:01	77.78% (SARS-CoV)
209	NSP4	LAYYFMRFRR	3060	3069	10	HLA-A*68:01	80% (SARS-CoV)
210	NSP4	TLLFLMSFTV	3082	3091	10	HLA-A*02:01	80% (SARS-CoV)
211	NSP4	LLFLMSFTV	3083	3091	9	HLA-A*02:01	88.89% (SARS-CoV)
212	NSP4	LLFLMSFTV	3083	3091	9	HLA-A*02:06	88.89% (SARS-CoV)
213	NSP4	LLFLMSFTV	3083	3091	9	HLA-A*02:03	88.89% (SARS-CoV)
214	NSP4	FLMSFTVLCL	3085	3094	10	HLA-A*02:01	90% (SARS-CoV)
215	NSP4	FLMSFTVLCL	3085	3094	10	HLA-A*02:03	90% (SARS-CoV)
216	NSP4	SVIYLYLTF	3106	3114	9	HLA-A*32:01	88.89% (SARS-CoV)
217	NSP4	SVIYLYLTFY	3106	3115	10	HLA-A*11:01	90% (SARS-CoV)
218	NSP4	YLYLTFYLT	3109	3117	9	HLA-A*02:01	88.89% (SARS-CoV)
219	NSP4	TFYLTNDVSF	3113	3122	10	HLA-A*23:01	90% (SARS-CoV)
220	NSP4	YLTNDVSFLA	3115	3124	10	HLA-A*02:01	90% (SARS-CoV)
221	NSP4	VSFLAHIQW	3120	3128	9	HLA-B*57:01	88.89% (SARS-CoV)
222	NSP4	VSFLAHIQW	3120	3128	9	HLA-B*58:01	88.89% (SARS-CoV)
223	NSP4	FTPLVPFWI	3132	3140	9	HLA-A*68:02	77.78% (SARS-CoV)
224	NSP4	VPFWITIAY	3136	3144	9	HLA-B*35:01	77.78% (SARS-CoV)
225	NSP4	CISTKHFYW	3147	3155	9	HLA-B*58:01	66.67% (SARS-CoV)
226	NSP4	FLLNKEMYL	3183	3191	9	HLA-A*02:01	100% (SARS-CoV)
227	NSP4	LPLTQYNRY	3199	3207	9	HLA-B*35:01	100% (SARS-CoV)
228	3C-like proteinase (NSP5)	KMAFPSGKV	3268	3276	9	HLA-A*02:03	100% (SARS-CoV)
229	3C-like proteinase (NSP5)	TTLNDFNLV	3488	3496	9	HLA-A*02:06	100% (SARS-CoV)
230	3C-like proteinase (NSP5)	EFTPFDVVR	3553	3561	9	HLA-A*33:01	100% (SARS-CoV)
231	3C-like proteinase (NSP5)	EFTPFDVVR	3553	3561	9	HLA-A*68:01	100% (SARS-CoV)
232	NSP6	TQWSLFFFL	3598	3606	9	HLA-A*02:06	88.89% (SARS-CoV)
233	NSP6	TQWSLFFFL	3598	3606	9	HLA-A*02:01	88.89% (SARS-CoV)
234	NSP6	TQWSLFFFLY	3598	3607	10	HLA-B*15:01	90% (SARS-CoV)
235	NSP6	LYENAFLPF	3606	3614	9	HLA-A*23:01	88.89% (SARS-CoV)
236	NSP6	FLPFAMGII	3611	3619	9	HLA-A*02:03	66.67% (SARS-CoV)
237	NSP6	AMGIIAMSAF	3615	3624	10	HLA-B*15:01	50% (SARS-CoV)
238	NSP6	AMSAFAMMFV	3620	3629	10	HLA-A*02:01	50% (SARS-CoV)
239	NSP6	AMSAFAMMFV	3620	3629	10	HLA-A*02:03	50% (SARS-CoV)
240	NSP6	MSAFAMMFVK	3621	3630	10	HLA-A*11:01	50% (SARS-CoV)
241	NSP6	MSAFAMMFVK	3621	3630	10	HLA-A*03:01	50% (SARS-CoV)
242	NSP6	MSAFAMMFVK	3621	3630	10	HLA-A*68:01	50% (SARS-CoV)
243	NSP6	MSAFAMMFV	3621	3629	9	HLA-A*68:02	55.56% (SARS-CoV)
244	NSP6	MSAFAMMFV	3621	3629	9	HLA-A*02:06	55.56% (SARS-CoV)
245	NSP6	SAFAMMFVK	3622	3630	9	HLA-A*11:01	55.56% (SARS-CoV)
246	NSP6	SAFAMMFVK	3622	3630	9	HLA-A*68:01	55.56% (SARS-CoV)
247	NSP6	MMFVKHKHAF	3626	3635	10	HLA-B*15:01	80% (SARS-CoV)
248	NSP6	FLCLFLLPSL	3635	3644	10	HLA-A*02:01	100% (SARS-CoV)
249	NSP6	FLCLFLLPSL	3635	3644	10	HLA-A*02:06	100% (SARS-CoV)
250	NSP6	FLLPSLATV	3639	3647	9	HLA-A*02:03	100% (SARS-CoV)
251	NSP6	FLLPSLATV	3639	3647	9	HLA-A*02:06	100% (SARS-CoV)
252	NSP6	FLLPSLATV	3639	3647	9	HLA-A*02:01	100% (SARS-CoV)
253	NSP6	FLLPSLATVA	3639	3648	10	HLA-A*02:03	100% (SARS-CoV)
254	NSP6	VYMPASWVMR	3653	3662	10	HLA-A*31:01	100% (SARS-CoV)
255	NSP6	MPASWVMRIM	3655	3664	10	HLA-B*07:02	100% (SARS-CoV)
256	NSP6	MPASWVMRI	3655	3663	9	HLA-B*53:01	100% (SARS-CoV)
257	NSP6	CVMYASAVV	3682	3690	9	HLA-A*68:02	88.89% (SARS-CoV)
258	NSP6	LLILMTARTV	3691	3700	10	HLA-A*02:03	100% (SARS-CoV)
259	NSP6	LILMTARTVY	3692	3701	10	HLA-B*15:01	100% (SARS-CoV)
260	NSP6	ILMTARTVY	3693	3701	9	HLA-B*15:01	100% (SARS-CoV)
261	NSP6	WTLMNVLTLV	3709	3718	10	HLA-A*02:06	90% (SARS-CoV)
262	NSP6	NALDQAISM	3725	3733	9	HLA-B*35:01	100% (SARS-CoV)
263	NSP6	ALIISVTSNY	3735	3744	10	HLA-B*15:01	90% (SARS-CoV)
264	NSP6	VMFLARGIVF	3751	3760	10	HLA-B*15:01	80% (SARS-CoV)
265	NSP6	FLARGIVFM	3753	3761	9	HLA-A*02:01	77.78% (SARS-CoV)
266	NSP6	FLARGIVFM	3753	3761	9	HLA-A*02:03	77.78% (SARS-CoV)
267	NSP6	FLARGIVFM	3753	3761	9	HLA-A*02:06	77.78% (SARS-CoV)
268	NSP6	NTLQCIMLV	3774	3782	9	HLA-A*02:06	100% (SARS-CoV)
269	NSP6	RYFRLTLGVY	3802	3811	10	HLA-A*30:02	100% (SARS-CoV)
270	NSP6	LTLGVYDYLV	3806	3815	10	HLA-A*02:06	100% (SARS-CoV)
271	NSP6	DYLVSTQEFR	3812	3821	10	HLA-A*33:01	100% (SARS-CoV), 80% (MERS-CoV)
272	NSP6	YLVSTQEFR	3813	3821	9	HLA-A*68:01	100% (SARS-CoV)
273	NSP7	LLAKDTTEA	3899	3907	9	HLA-A*02:03	100% (SARS-CoV)
274	NSP8	SLPSYAAFA	3950	3958	9	HLA-A*02:03	88.89% (SARS-CoV)
275	NS8/NSP9	LQNNELSPV	4139	4147	9	HLA-A*02:06	100% (SARS-CoV)
276	NS8/NSP9	LQNNELSPV	4139	4147	9	HLA-A*02:03	1
277	NSP9	LSDLQDLKW	4185	4193	9	HLA-B*58:01	88.89% (SARS-CoV)
278	NSP9	DLQDLKWAR	4187	4195	9	HLA-A*33:01	88.89% (SARS-CoV)
279	NSP9	KVKYLYFIK	4224	4232	9	HLA-A*30:01	100% (SARS-CoV), 88.89% (HKU1)
280	NSP9	KVKYLYFIK	4224	4232	9	HLA-A*11:01	100% (SARS-CoV), 88.89% (HKU1)
281	NSP9	KVKYLYFIK	4224	4232	9	HLA-A*31:01	100% (SARS-CoV), 88.89% (HKU1)
282	NSP9	MVLGSLAATV	4241	4250	10	HLA-A*02:06	100% (SARS-CoV)
283	NSP9	MVLGSLAATV	4241	4250	10	HLA-A*02:03	100% (SARS-CoV)
284	NSP9	VLGSLAATV	4242	4250	9	HLA-A*02:03	100% (SARS-CoV)
285	NSP10	TVLSFCAFAV	4265	4274	10	HLA-A*02:06	100% (SARS-CoV)
286	NSP10	TVCTVCGMWK	4368	4377	10	HLA-A*11:01	100% (SARS-CoV)
287	RDRP (NSP12)	RVCGVSAAR	4402	4410	9	HLA-A*31:01	100% (SARS-CoV)
288	RDRP (NSP12)	MVPHISRQR	4502	4510	9	HLA-A*68:01	100% (SARS-CoV)
289	RDRP (NSP12)	TMADLVYALR	4515	4524	10	HLA-A*68:01	100% (SARS-CoV), 90% (MERS-CoV), 80% (NL63), 80% (OC43), 80% (HKU1)
290	RDRP (NSP12)	AMRNAGIVGV	4587	4596	10	HLA-A*02:03	90% (SARS-CoV)
291	RDRP (NSP12)	LLMPILTLT	4632	4640	9	HLA-A*02:03	100% (SARS-CoV)
292	RDRP (NSP12)	LLMPILTLT	4632	4640	9	HLA-A*02:01	100% (SARS-CoV)
293	RDRP (NSP12)	ILHCANFNV	4699	4707	9	HLA-A*02:01	100% (SARS-CoV), 88.89% (MERS-CoV)
294	RDRP (NSP12)	ILHCANFNV	4699	4707	9	HLA-A*02:03	100% (SARS-CoV), 88.89% (MERS-CoV)
295	RDRP (NSP12)	VPFVVSTGY	4730	4738	9	HLA-B*35:01	100% (SARS-CoV), 88.89% (OC43), 88.89% (MERS-CoV), 88.89% (HKU1)
296	RDRP (NSP12)	RLSFKELLVY	4757	4766	10	HLA-B*15:01	100% (SARS-CoV)
297	RDRP (NSP12)	LSFKELLVY	4758	4766	9	HLA-B*15:01	100% (SARS-CoV)
298	RDRP (NSP12)	AMHAASGNL	4771	4779	9	HLA-A*02:03	100% (SARS-CoV)
299	RDRP (NSP12)	RQLLFVVEV	4859	4867	9	HLA-A*02:06	100% (SARS-CoV)
300	RDRP (NSP12)	FVVEVVDKY	4863	4871	9	HLA-B*35:01	100% (SARS-CoV)
301	RDRP (NSP12)	KSAGFPFNK	4892	4900	9	HLA-A*11:01	100% (SARS-CoV), 88.89% (OC43), 88.89% (MERS-CoV), 88.89% (HKU1)
302	RDRP (NSP12)	KSAGFPFNK	4892	4900	9	HLA-A*03:01	100% (SARS-CoV), 88.89% (OC43), 88.89% (MERS-CoV), 88.89% (HKU1)
303	RDRP (NSP12)	ALFAYTKRNV	4918	4927	10	HLA-A*02:03	100% (SARS-CoV), 90% (NL63), 80% (MERS-CoV)
304	RDRP (NSP12)	MTNRQFHQK	4958	4966	9	HLA-A*11:01	100% (SARS-CoV), 88.89% (MERS-CoV), 88.89% (229E)
305	RDRP (NSP12)	MTNRQFHQK	4958	4966	9	HLA-A*68:01	100% (SARS-CoV), 88.89% (MERS-CoV), 88.89% (229E)
306	RDRP (NSP12)	MTNRQFHQK	4958	4966	9	HLA-A*31:01	100% (SARS-CoV), 88.89% (MERS-CoV), 88.89% (229E)
307	RDRP (NSP12)	MTNRQFHQK	4958	4966	9	HLA-A*30:01	100% (SARS-CoV), 88.89% (MERS-CoV), 88.89% (229E)
308	RDRP (NSP12)	NPHLMGWDY	5003	5011	9	HLA-B*35:01	100% (MERS-CoV), 88.89% (SARS-CoV), 88.8% (OC43), 88.89% (NL63), 88.89% (HKU1)
309	RDRP (NSP12)	MASLVLARK	5025	5033	9	HLA-A*68:01	1
310	RDRP (NSP12)	VMCGGSLYVK	5059	5068	10	HLA-A*03:01	100% (SARS-CoV), 80% (MERS-CoV), 80% (HKU1)
311	RDRP (NSP12)	VMCGGSLYVK	5059	5068	10	HLA-A*11:01	100% (SARS-CoV), 80% (MERS-CoV), 80% (HKU1)
312	RDRP (NSP12)	YLRKHFSMM	5140	5148	9	HLA-B*08:01	100% (SARS-CoV), 100% (NL63), 88.89% (229E)
313	RDRP (NSP12)	LVASIKNFK	5167	5175	9	HLA-A*68:01	1
314	RDRP (NSP12)	SVLYYQNNVF	5176	5185	10	HLA-B*15:01	90% (SARS-CoV), 90% (HKU1), 90% (OC43), 80% (MERS-CoV), 80% (NL63)
315	RDRP (NSP12)	HLYLQYIRK	5274	5282	9	HLA-A*03:01	100% (SARS-CoV), 90% (OC43), 90% (HKU1), 80% (MERS-CoV)
316	Helicase (nsp13)	QLYLGGMSYY	5386	5395	10	HLA-A*03:01	100% (SARS-CoV), 90% (OC43), 90% (HKU1), 80% (MERS-CoV)
317	Helicase (nsp13)	QLYLGGMSYY	5386	5395	10	HLA-B*15:01	100% (SARS-CoV)
318	Helicase (nsp13)	LSYGIATVR	5471	5479	9	HLA-A*68:01	100% (SARS-CoV)
319	Helicase (nsp13)	REVLSDREL	5479	5487	9	HLA-B*40:01	100% (SARS-CoV)
320	Helicase (nsp13)	RNYVFTGYR	5502	5510	9	HLA-A*31:01	100% (SARS-CoV), 88.89% (MERS-CoV)
321	Helicase (nsp13)	YVFTGYRVTK	5504	5513	10	HLA-A*68:01	100% (SARS-CoV), 80% (MERS-CoV), 80% (OC43)
322	Helicase (nsp13)	KVQIGEYTF	5516	5524	9	HLA-A*32:01	100% (SARS-CoV)
323	Helicase (nsp13)	KLNVGDYFV	5542	5550	9	HLA-A*02:01	100% (SARS-CoV)
324	Helicase (nsp13)	KLNVGDYFV	5542	5550	9	HLA-A*02:03	100% (SARS-CoV)
325	Helicase (nsp13)	YPTLNISDEF	5577	5586	10	HLA-B*35:01	100% (SARS-CoV)
326	Helicase (nsp13)	SSNVANYQK	5587	5595	9	HLA-A*11:01	100% (SARS-CoV)
327	Helicase (nsp13)	FAIGLALYY	5615	5623	9	HLA-B*53:01	100% (SARS-CoV), 88.89% (MERS-CoV)
328	Helicase (nsp13)	FAIGLALYY	5615	5623	9	HLA-B*35:01	100% (SARS-CoV), 88.89% (MERS-CoV)
329	Helicase (nsp13)	TTADIVVFD	5690	5698	9	HLA-A*68:02	1
330	Helicase (nsp13)	SMATNYDLSV	5701	5710	10	HLA-A*02:03	100% (SARS-CoV), 90% (NL63), 90% (229E), 80% (OC43), 80% (MERS-CoV), 80% (HKU1)
331	Helicase (nsp13)	SVVNARLRAK	5709	5718	10	HLA-A*11:01	100% (SARS-CoV), 80% (OC43)
332	Helicase (nsp13)	KDKSAQCFK	5789	5797	9	HLA-A*30:01	1
333	Helicase (nsp13)	SSQGSEYDY	5859	5867	9	HLA-A*30:02	100% (SARS-CoV), 100% (NL63), 88.89% (229E), 88.89% (OC43), 88.89% (MERS-CoV), 88.89% (HKU1)
334	Helicase (nsp13)	NVAITRAKV	5886	5894	9	HLA-A*68:02	88.89% (SARS-CoV), 88.89% (NL63), 88.89% (OC43), 88.89% (HKU1), 88.89% (229E)
335	Helicase (nsp13)	KLQFTSLEI	5908	5916	9	HLA-A*32:01	100% (SARS-CoV)
336	Helicase (nsp13)	FTSLEIPRR	5911	5919	9	HLA-A*68:01	100% (SARS-CoV)
337	3'-5' Exonuclease (NSP14)	RLISMMGFK	5978	5986	9	HLA-A*03:01	100% (SARS-CoV), 88.89% (OC43), 88.89%(HKU1)
338	3'-5' Exonuclease (NSP14)	ISMMGFKMNY	5980	5989	10	HLA-B*15:01	100% (SARS-CoV)
339	3'-5' Exonuclease (NSP14)	LQLGFSTGV	6032	6040	9	HLA-A*02:06	100% (SARS-CoV),100% (MERS-CoV), 88.89% (OC43), 88.89%(HKU1)
340	3'-5' Exonuclease (NSP14)	IPLMYKGLPW	6075	6084	10	HLA-B*53:01	100% (SARS-CoV)
341	3'-5' Exonuclease (NSP14)	NLSDRVVFV	6101	6109	9	HLA-A*02:03	88.89% (SARS-CoV)
342	3'-5' Exonuclease (NSP14)	NLSDRVVFV	6101	6109	9	HLA-A*02:01	88.89% (SARS-CoV)
343	3'-5' Exonuclease (NSP14)	NLSDRVVFV	6101	6109	9	HLA-A*02:06	88.89% (SARS-CoV)
344	3'-5' Exonuclease (NSP14)	HSIGFDYVY	6154	6162	9	HLA-B*35:01	88.89% (SARS-CoV)
345	3'-5' Exonuclease (NSP14)	KQLPFFYYS	6365	6373	9	HLA-A*02:06	100% (SARS-CoV), 88.89% (MERS-CoV)
346	3'-5' Exonuclease (NSP14)	KQVVSDIDYV	6382	6391	10	HLA-A*02:06	100% (SARS-CoV)
347	3'-5' Exonuclease (NSP14)	QVVSDIDYV	6383	6391	9	HLA-A*02:06	100% (SARS-CoV)
348	3'-5' Exonuclease (NSP14)	NMMISAGFSL	6424	6433	10	HLA-A*02:01	100% (SARS-CoV)
349	3'-5' Exonuclease (NSP14)	MMISAGFSL	6425	6433	9	HLA-A*02:06	100% (SARS-CoV)
350	3'-5' Exonuclease (NSP14)	MMISAGFSL	6425	6433	9	HLA-A*02:01	100% (SARS-CoV)
351	3'-5' Exonuclease (NSP14)	MMISAGFSL	6425	6433	9	HLA-A*02:03	100% (SARS-CoV)
352	3'-5' Exonuclease (NSP14)	MISAGFSLW	6426	6434	9	HLA-B*58:01	100% (SARS-CoV)
353	3'-5' Exonuclease/Endo-RNAase	RLQSLENVAF	6450	6459	10	HLA-B*15:01	90% (SARS-CoV), 80% (NL63)
354	3'-5' Exonuclease/Endo-RNAase	LQSLENVAF	6451	6459	9	HLA-B*15:01	88.89% (SARS-CoV), 88.89% (NL63)
355	Endo-RNAase (NSP15)	NVAFNVVNK	6456	6464	9	HLA-A*68:01	88.89% (SARS-CoV), 88.89% (229E)
356	Endo-RNAase (NSP15)	NTVIWDYKR	6534	6542	9	HLA-A*68:01	100% (SARS-CoV)
357	Endo-RNAase (NSP15)	ETICAPLTV	6565	6573	9	HLA-A*68:02	55.56% (SARS-CoV)
358	Endo-RNAase (NSP15)	AVKTQFNYYK	6623	6632	10	HLA-A*11:01	80% (SARS-CoV)
359	Endo-RNAase (NSP15)	SQLGGLHLL	6695	6703	9	HLA-A*02:06	77.78% (SARS-CoV)
360	Endo-RNAase (NSP15)	VTIDYTEISF	6772	6781	10	HLA-B*15:01	90% (SARS-CoV)
361	2'-O-ribose methyltransferase (NSP16)	LTLAVPYNMR	6855	6864	10	HLA-A*68:01	100% (SARS-CoV), 80% (MERS-CoV), 80% (HKU1), 80% (OC43)
362	2'-O-ribose methyltransferase (NSP16)	TLAVPYNMRV	6856	6865	10	HLA-A*02:03	100% (SARS-CoV), 90% (MERS-CoV), 90% (OC43), 90% (HKU1), 90% (229E)
363	2'-O-ribose methyltransferase (NSP16)	HFAWWTAFV	6984	6992	9	HLA-A*68:02	88.89% (SARS-CoV)
364	2'-O-ribose methyltransferase (NSP16)	VMHANYIFWR	7021	7030	10	HLA-A*31:01	90% (SARS-CoV), 90% (HKU1), 90% (OC43), 90% (MERS-CoV), 80% (NL63)
365	2'-O-ribose methyltransferase (NSP16)	MHANYIFWR	7022	7030	9	HLA-A*68:01	90% (SARS-CoV), 90% (HKU1), 90% (OC43), 90% (MERS-CoV), 80% (NL63)
366	2'-O-ribose methyltransferase (NSP16)	SSYSLFDMSK	7038	7047	10	HLA-A*11:01	100% (SARS-CoV), 80% (MERS-CoV)
367	2'-O-ribose methyltransferase (NSP16)	MSKFPLKLR	7045	7053	9	HLA-A*31:01	100% (SARS-CoV)
368	2'-O-ribose methyltransferase (NSP16)	RLIIRENNR	7077	7085	9	HLA-A*31:01	100% (SARS-CoV)
369	ORF3	FTIGTVTLK	8	16	9	HLA-A*68:01	0.4444
370	ORF3	HVTFFIYNK	227	235	9	HLA-A*68:01	66.67% (SARS-CoV)
371	ORF3	LIVGVALLAV	46	55	10	HLA-A*02:06	70% (SARS-CoV)
372	ORF3	DATPSDFVR	22	30	9	HLA-A*68:01	0.3333
373	ORF3	FLQSINFVR	114	122	9	HLA-A*68:01	66.67% (SARS-CoV)
374	ORF3	HVTFFIYNK	227	235	9	HLA-A*11:01	0.6667
375	ORF3	IVGVALLAVF	47	56	10	HLA-B*15:01	70% (SARS-CoV)
376	ORF3	NLLLLFVTV	82	90	9	HLA-A*02:06	88.89% (SARS-CoV)
377	ORF3	FLQSINFVR	114	122	9	HLA-A*31:01	66.67% (SARS-CoV)
378	ORF3	WLIVGVALL	45	53	9	HLA-A*02:03	66.67% (SARS-CoV)
379	ORF3	INFVRIIMR	118	126	9	HLA-A*31:01	77.78% (SARS-CoV)
380	ORF3	LIVGVALLAV	46	55	10	HLA-A*02:03	70% (SARS-CoV)
381	ORF6	SIWNLDYII	25	33	9	HLA-A*32:01	77.78% (SARS-CoV)
382	ORF6	FQVTIAEIL	7	15	9	HLA-A*02:06	100% (SARS-CoV)
383	ORF7a	ITLCFTLKRK	110	119	10	HLA-A*03:01	70% (SARS-CoV)
384	ORF7a	FLIVAAIVF	101	109	9	HLA-B*15:01	88.89% (SARS-CoV)
385	ORF7a	FLIVAAIVFI	101	110	10	HLA-A*02:01	80% (SARS-CoV)
386	ORF7a	ITLCFTLKRK	110	119	10	HLA-A*11:01	70% (SARS-CoV)
387	ORF7a	SVSPKLFIR	81	89	9	HLA-A*31:01	100% (SARS-CoV)
388	ORF7a	IFLIVAAIVF	100	109	10	HLA-B*15:01	80% (SARS-CoV)
389	ORF7a	FITLCFTLKR	109	118	10	HLA-A*68:01	70% (SARS-CoV)
390	ORF7a	SVSPKLFIR	81	89	9	HLA-A*68:01	100% (SARS-CoV)
391	ORF7a	FLIVAAIVFI	101	110	10	HLA-A*02:03	80% (SARS-CoV)
392	ORF7a	FLALITLAT	6	14	9	HLA-A*02:03	44.44% (SARS-CoV)
393	ORF7a	LIVAAIVFI	102	110	9	HLA-A*02:06	77.78% (SARS-CoV)
394	ORF7a	ILFLALITLA	4	13	10	HLA-A*02:03	60% (SARS-CoV)
395	ORF7a	LTCFSTQFAF	56	65	10	HLA-B*15:01	80% (SARS-CoV)
396	ORF7b	FLAFLLFLV	13	21	9	HLA-A*02:03	100% (SARS-CoV)
397	ORF7b	FLAFLLFLV	13	21	9	HLA-A*02:06	100% (SARS-CoV)
398	ORF7b	FLAFLLFLV	13	21	9	HLA-A*02:01	100% (SARS-CoV)
399	ORF7b	FYLCFLAFLL	9	18	10	HLA-A*23:01	100% (SARS-CoV)
400	ORF7b	SLIDFYLCFL	5	14	10	HLA-A*02:01	90% (SARS-CoV)
401	ORF7b	MLIIFWFSL	24	32	9	HLA-A*02:01	100% (SARS-CoV)
402	ORF7b	FLAFLLFLVL	13	22	10	HLA-A*02:01	100% (SARS-CoV)
403	ORF7b	YLCFLAFLL	10	18	9	HLA-A*02:01	100% (SARS-CoV)
404	ORF7b	FLLFLVLIML	16	25	10	HLA-A*02:01	100% (SARS-CoV)
405	ORF7b	FLAFLLFLV	13	21	9	HLA-A*68:02	100% (SARS-CoV)
406	ORF7b	MLIIFWFSL	24	32	9	HLA-A*02:06	100% (SARS-CoV)
407	ORF7b	SLIDFYLCFL	5	14	10	HLA-A*02:03	90% (SARS-CoV)
408	ORF7b	LIDFYLCFL	6	14	9	HLA-A*02:06	100% (SARS-CoV)
409	ORF8	HFYSKWYIR	40	48	9	HLA-A*31:01	22.22% (SARS-CoV)
410	ORF8	IQYIDIGNY	71	79	9	HLA-A*30:02	33.33% (SARS-CoV)
411	ORF8	HFYSKWYIR	40	48	9	HLA-A*33:01	22.22% (SARS-CoV)
412	ORF8	CPIHFYSKW	37	45	9	HLA-B*53:01	22.22% (SARS-CoV)
413	ORF8	NYTVSCLPF	78	86	9	HLA-A*23:01	33.33% (SARS-CoV)
414	ORF8	LGIITTVAAF	7	16	10	HLA-B*15:01	40% (SARS-CoV)
415	ORF8	KWYIRVGAR	44	52	9	HLA-A*31:01	33.33% (SARS-CoV)
416	ORF8	YIDIGNYTV	73	81	9	HLA-A*02:01	33.33% (SARS-CoV)
417	ORF8	FLGIITTVA	6	14	9	HLA-A*02:03	33.33% (SARS-CoV)
418	ORF8	YIDIGNYTV	73	81	9	HLA-A*02:06	33.33% (SARS-CoV)
419	ORF8	FLGIITTVAA	6	15	10	HLA-A*02:03	30% (SARS-CoV)
420	ORF10	FTIYSLLLCR	11	20	10	HLA-A*68:01	None
421	ORF10	NVFAFPFTI	5	13	9	HLA-A*68:02	None
422	ORF10	FAFPFTIYSL	7	16	10	HLA-A*02:06	None
423	ORF10	FAFPFTIYSL	7	16	10	HLA-A*02:01	None
424	ORF10	YIAQVDVVNF	26	35	10	HLA-B*15:01	None
Abbreviation- E: Envelope, M: Membrane, N: Nucleocapsid, S: Spike, NSP: Non-structural protein, ORF: open reading frame

## Sheet: S2
Table S2. Number of predicted MHC-I binders, antigenic, non-toxic and non-allergenic peptides of each SARS-CoV-2 protein
Serial No.	Protein name	MHC-I binders	Antigenic peptides	Non-toxic peptides	Non-allergenic peptides
1	E	21	20	20	16
2	M	71	42	42	31
3	N	33	17	17	7
4	S	149	77	74	41
5	ORF1ab	1078	560	543	273
6	ORF3	52	24	24	12
7	ORF6	4	2	2	2
8	ORF7a	22	18	18	13
9	ORF7b	13	13	13	13
10	ORF8	17	15	15	11
11	ORF10	5	5	5	5
Abbreviation- E: Envelope, M: Membrane, N: Nucleocapsid, S: Spike, ORF: open reading frame

## Sheet: S3
Table S3. 273 non-allergenic CTL epitopes with sequence conservancy
No	protein	CTL epitope	Start	End	Length	HLA name	conservancy (@80% cutoff)
1	M	LVGLMWLSY	88	96	9	HLA-A*01:01	88.89% (SARS-CoV)
2	M	ATSRTLSYY	173	181	9	HLA-A*01:01	100% (SARS-CoV)
3	M	FVLAAVYRI	65	73	9	HLA-A*02:01	100% (SARS-CoV)
4	M	ATSRTLSYY	173	181	9	HLA-A*03:01	100% (SARS-CoV)
5	M	TSRTLSYYK	174	182	9	HLA-A*03:01	100% (SARS-CoV)
6	M	LWPVTLACF	57	65	9	HLA-A*24:02	100% (SARS-CoV)
7	M	SYFIASFRL	95	103	9	HLA-A*24:02	88.89% (SARS-CoV)
8	M	ATSRTLSYY	173	181	9	HLA-A*26:01	100% (SARS-CoV)
9	M	SELVIGAVI	136	144	9	HLA-B*40:01	100% (SARS-CoV)
10	M	KLIFLWLLW	50	58	9	HLA-B*58:01	88.89% (SARS-CoV)
11	M	MACLVGLMW	85	93	9	HLA-B*58:01	88.89% (SARS-CoV)
12	M	ATSRTLSYY	173	181	9	HLA-B*58:01	100% (SARS-CoV)
13	M	ATSRTLSYY	173	181	9	HLA-B*15:01	100% (SARS-CoV)
14	E	SVLLFLAFV	16	24	9	HLA-A*02:01	100% (SARS-CoV)
15	E	FLAFVVFLL	20	28	9	HLA-A*02:01	100% (SARS-CoV)
16	E	FLLVTLAIL	26	34	9	HLA-A*02:01	100% (SARS-CoV)
17	E	YVYSRVKNL	57	65	9	HLA-B*08:01	100% (SARS-CoV)
18	E	LLFLAFVVF	18	26	9	HLA-B*15:01	100% (SARS-CoV)
19	N	SSPDDQIGY	79	87	9	HLA-A*01:01	88.89% (SARS-CoV)
20	N	SPDDQIGYY	80	88	9	HLA-A*01:01	88.89% (SARS-CoV)
21	N	DLSPRWYFY	104	112	9	HLA-A*01:01	88.89% (SARS-CoV)
22	N	LSPRWYFYY	105	113	9	HLA-A*01:01	100% (SARS-CoV), 88.89% (MERS-CoV), 88.89% (OC43), 88.89% (HKU1)
23	N	KTFPPTEPK	366	374	9	HLA-A*03:01	100% (SARS-CoV)
24	N	DLSPRWYFY	104	112	9	HLA-A*26:01	88.89% (SARS-CoV)
25	N	SPRWYFYYL	106	114	9	HLA-B*07:02	100% (SARS-CoV), 88.89% (OC43), 88.89% (HKU1)
26	N	SPRWYFYYL	106	114	9	HLA-B*08:01	100% (SARS-CoV), 88.89% (OC43), 88.89% (HKU1)
27	N	QRNAPRITF	9	17	9	HLA-B*27:05	88.89% (SARS-CoV)
28	N	KMKDLSPRW	101	109	9	HLA-B*58:01	88.89% (SARS-CoV)
29	N	LSPRWYFYY	105	113	9	HLA-B*58:01	100% (SARS-CoV), 88.89% (MERS-CoV), 88.89% (OC43), 88.89% (HKU1)
30	S	STECSNLLL	756	764	9	HLA-A*01:01	88.89% (SARS-CoV)
31	S	LLFNKVTLA	832	841	9	HLA-A*02:01	100% (SARS-CoV)
32	S	VVFLHVTYV	1075	1083	9	HLA-A*02:01	100% (SARS-CoV)
33	S	TLADAGFIK	838	846	9	HLA-A*03:01	88.89% (SARS-CoV)
34	S	VLKGVKLHY	1282	1290	9	HLA-A*03:01	100% (SARS-CoV)
35	S	PYRVVVLSF	514	522	9	HLA-A*24:02	100% (SARS-CoV)
36	S	IAIPTNFTI	722	730	9	HLA-A*24:02	88.89% (SARS-CoV), 88.89% (HKU1)
37	S	WTFGAGAAL	898	908	9	HLA-A*26:01	100% (SARS-CoV)
38	S	VRFPNITNL	331	339	9	HLA-B*27:05	100% (SARS-CoV)
39	S	YQPYRVVVL	512	520	9	HLA-B*39:01	100% (SARS-CoV)
40	S	WTFGAGAAL	898	906	9	HLA-B*39:01	100% (SARS-CoV)
41	S	AEIRASANL	1030	1038	9	HLA-B*40:01	100% (SARS-CoV)
42	S	KEIDRLNEV	1197	1205	9	HLA-B*40:01	100% (SARS-CoV)
43	S	IAIPTNFTI	722	730	9	HLA-B*58:01	88.89% (SARS-CoV), 88.89% (HKU1)
44	S	FAMQMAYRF	910	918	9	HLA-B*58:01	100% (SARS-CoV)
45	S	YIKWPWYIW	1226	1234	9	HLA-B*58:01	88.89% (SARS-CoV), 88.89% (MERS-CoV)
46	Leader protein (NSP1)	KSFDLGDEL	143	151	9	HLA-B*58:01	88.89% (SARS-CoV)
47	NSP2	YTRYVDNNF	184	192	9	HLA-A*26:01	88.89% (SARS-CoV)
48	NSP2	YTRYVDNNF	184	192	9	HLA-B*58:01	88.89% (SARS-CoV)
49	NSP2	YTRYVDNNF	184	192	9	HLA-B*15:01	88.89% (SARS-CoV)
50	NSP2	TLSEQLDFI	217	225	9	HLA-A*02:01	88.89% (SARS-CoV)
51	NSP2	HEHEIAWYT	237	245	9	HLA-B*40:01	88.89% (SARS-CoV)
52	NSP2	YELQTPFEI	252	260	9	HLA-B*40:01	88.89% (SARS-CoV)
53	NSP2	FMGRIRSVY	300	308	9	HLA-A*01:01	100% (SARS-CoV)
54	NSP2	FMGRIRSVY	300	308	9	HLA-B*15:01	100% (SARS-CoV)
55	NSP2	EIAIILASF	478	486	9	HLA-A*26:01	88.89% (SARS-CoV)
56	NSP3	KTLQPVSEL	893	901	9	HLA-B*58:01	88.89% (SARS-CoV)
57	NSP3	KLTDNVYIK	1047	1055	9	HLA-A*03:01	88.89% (SARS-CoV)
58	NSP3	DIQLLKSAY	1143	1151	9	HLA-A*26:01	88.89% (SARS-CoV)
59	NSP3	QEILGTVSW	1384	1392	9	HLA-B*40:01	88.89% (SARS-CoV)
60	NSP3	ILGTVSWNL	1386	1394	9	HLA-A*02:01	100% (SARS-CoV)
61	NSP3	YMSALNHTK	1669	1677	9	HLA-A*03:01	100% (SARS-CoV)
62	NSP3	MSALNHTKK	1670	1678	9	HLA-A*03:01	100% (SARS-CoV)
63	NSP3	GEAANFCAL	1729	1737	9	HLA-B*39:01	88.89% (SARS-CoV)
64	NSP3	GEAANFCAL	1729	1737	9	HLA-B*40:01	88.89% (SARS-CoV)
65	NSP3	KRVLNVVCK	1769	1777	9	HLA-B*27:05	100% (SARS-CoV)
66	NSP3	VQQESPFVM	1823	1831	9	HLA-B*39:01	88.89% (SARS-CoV)
67	NSP3	HITSKETLY	1864	1872	9	HLA-A*01:01	88.89% (SARS-CoV)
68	NSP3	HITSKETLY	1864	1872	9	HLA-A*26:01	88.89% (SARS-CoV)
69	NSP3	TTIKPVTYK	1901	1909	9	HLA-A*03:01	88.89% (SARS-CoV)
70	NSP3	KPASRELKV	1976	1984	9	HLA-B*07:02	88.89% (SARS-CoV)
71	NSP3	KPVETSNSF	2045	2053	9	HLA-B*07:02	88.89% (SARS-CoV)
72	NSP3	HTDLMAAYV	2121	2129	9	HLA-A*01:01	88.89% (SARS-CoV)
73	NSP3	VQMAPISAM	2405	2413	9	HLA-B*39:01	88.89% (SARS-CoV)
74	NSP3	VQMAPISAM	2405	2413	9	HLA-B*15:01	88.89% (SARS-CoV)
75	NSP3	QMAPISAMV	2406	2414	9	HLA-A*02:01	88.89% (SARS-CoV)
76	NSP3	APISAMVRM	2408	2416	9	HLA-B*07:02	88.89% (SARS-CoV)
77	NSP3	SHFVNLDNL	2555	2563	9	HLA-B*39:01	100% (SARS-CoV)
78	NSP3	TPRDLGACI	2722	2730	9	HLA-B*07:02	100% (SARS-CoV)
79	NSP3/NSP4	MSLSEQLRK	2757	2765	9	HLA-A*03:01	100% (SARS-CoV)
80	NSP4	AAKKNNLPF	2771	2779	9	HLA-B*15:01	88.89% (SARS-CoV)
81	NSP4	CFANKHADF	2866	2874	9	HLA-A*24:02	88.89% (SARS-CoV)
82	NSP4	LLFLMSFTV	3127	3135	9	HLA-A*02:01	88.89% (SARS-CoV)
83	NSP4	LFLMSFTVL	3128	3136	9	HLA-B*08:01	88.89% (SARS-CoV)
84	NSP4	LMSFTVLCL	3130	3180	9	HLA-A*02:01	88.89% (SARS-CoV)
85	NSP4	SVIYLYLTF	3150	3158	9	HLA-A*24:02	88.89% (SARS-CoV)
86	NSP4	SVIYLYLTF	3150	3158	9	HLA-A*26:01	88.89% (SARS-CoV)
87	NSP4	SVIYLYLTF	3150	3158	9	HLA-B*15:01	88.89% (SARS-CoV)
88	NSP4	VIYLYLTFY	3151	3159	9	HLA-A*01:01	88.89% (SARS-CoV)
89	NSP4	VIYLYLTFY	3151	3159	9	HLA-A*03:01	88.89% (SARS-CoV)
90	NSP4	VSFLAHIQW	3164	3172	9	HLA-B*58:01	88.89% (SARS-CoV)
91	NSP4	FLLNKEMYL	3227	3236	9	HLA-B*08:01	100% (SARS-CoV)
92	NSP4	FLLNKEMYL	3228	3236	9	HLA-A*02:01	100% (SARS-CoV)
93	NSP4	RYLALYNKY	3251	3259	9	HLA-A*24:02	100% (SARS-CoV), 88.89% (OC43), 88.89% (HKU1)
94	NSP4	ALYNKYKYF	3254	3262	9	HLA-B*08:01	100% (SARS-CoV)
95	NSP4	ALYNKYKYF	3254	3262	9	HLA-B*15:01	100% (SARS-CoV)
96	3C-like Proteinase (NSP5)	CAMRPNFTI	3439	3447	9	HLA-B*58:01	88.89% (SARS-CoV)
97	3C-like Proteinase (NSP5)	GSVGFNIDY	3457	3465	9	HLA-A*01:01	100% (SARS-CoV)
98	3C-like Proteinase (NSP5)	VSFCYMHHM	3468	3476	9	HLA-B*58:01	100% (SARS-CoV)
99	3C-like Proteinase (NSP5)	FCYMHHMEL	3470	3478	9	HLA-B*08:01	100% (SARS-CoV), 88.89% (MERS-CoV)
100	3C-like Proteinase/ NSP6	SAQTGIAVL	3567	3575	9	HLA-B*39:01	100% (SARS-CoV)
101	NSP6	DEFTPFDVV	3602	3610	9	HLA-B*40:01	100% (SARS-CoV)
102	NSP6	QSTQWSLFF	3647	3655	9	HLA-A*01:01	100% (SARS-CoV)
103	NSP6	QSTQWSLFF	3647	3655	9	HLA-B*58:01	100% (SARS-CoV)
104	NSP6	STQWSLFFF	3648	3656	9	HLA-A*24:02	100% (SARS-CoV)
105	NSP6	TQWSLFFFL	3649	3657	9	HLA-A*02:01	88.89% (SARS-CoV)
106	NSP6	TQWSLFFFL	3649	3657	9	HLA-B*39:01	88.89% (SARS-CoV)
107	NSP6	TQWSLFFFL	3649	3657	9	HLA-B*40:01	88.89% (SARS-CoV)
108	NSP6	LYENAFLPF	3657	3665	9	HLA-A*24:02	88.89% (SARS-CoV)
109	NSP6	FVKHKHAFL	3679	3687	9	HLA-B*08:01	88.89% (SARS-CoV)
110	NSP6	FLLPSLATV	3691	3699	9	HLA-A*02:01	100% (SARS-CoV)
111	NSP6	MPASWVMRI	3707	3715	9	HLA-B*07:02	100% (SARS-CoV)
112	NSP6	VMYASAVVL	3735	3743	9	HLA-B*39:01	88.89% (SARS-CoV)
113	NSP6	MYASAVVLL	3736	3744	9	HLA-A*24:02	88.89% (SARS-CoV)
114	NSP6	ILMTARTVY	3745	3753	9	HLA-A*03:01	100% (SARS-CoV)
115	NSP6	ILMTARTVY	3745	3753	9	HLA-B*15:01	100% (SARS-CoV)
116	NSP6	LTLVYKVYY	3768	3776	9	HLA-A*01:01	88.89% (SARS-CoV)
117	NSP6	LTLVYKVYY	3768	3776	9	HLA-B*58:01	88.89% (SARS-CoV)
118	NSP6	LIISVTSNY	3789	3797	9	HLA-A*01:01	88.89% (SARS-CoV)
119	NSP6	LIISVTSNY	3789	3797	9	HLA-A*26:01	88.89% (SARS-CoV)
120	NSP6	LIISVTSNY	3789	3797	9	HLA-B*15:01	88.89% (SARS-CoV)
121	NSP6	MFLARGIVF	3805	3813	9	HLA-A*24:02	88.89% (SARS-CoV)
122	NSP6	CYFGLFCLL	3846	3854	9	HLA-A*24:02	100% (SARS-CoV)
123	NSP8	EMLDNRATL	3989	3997	9	HLA-B*08:01	100% (SARS-CoV)
124	NSP8	EMLDNRATL	3989	3997	9	HLA-B*39:01	100% (SARS-CoV)
125	NSP8	SLNVAKSEF	4039	4047	9	HLA-B*15:01	100% (SARS-CoV)
126	NSP8	KRAKVTSAM	4078	4086	9	HLA-B*39:01	100% (SARS-CoV)
127	NSP9	LQNNELSPV	4198	4206	9	HLA-A*02:01	100% (SARS-CoV)
128	NSP9	LSDLQDLKW	4244	4252	9	HLA-A*01:01	88.89% (SARS-CoV)
129	NSP9	LSDLQDLKW	4244	4252	9	HLA-B*58:01	88.89% (SARS-CoV)
130	NSP10	TELEPPCRF	4267	4275	9	HLA-B*40:01	100% (SARS-CoV), 88.89% (229E)
131	NSP10	NNLNRGMVL	4295	4303	9	HLA-B*08:01	100% (SARS-CoV)
132	RDRP (NSP12)	RAFDIYNDK	4488	4496	9	HLA-A*03:01	88.89% (SARS-CoV)
133	RDRP (NSP12)	GERVRQALL	4636	4644	9	HLA-B*40:01	88.89% (SARS-CoV), 88.89% (MERS-CoV)
134	RDRP (NSP12)	ILHCANFNV	4766	4774	9	HLA-A*02:01	100% (SARS-CoV), 88.89% (MERS-CoV)
135	RDRP (NSP12)	LHCANFNVL	4767	4775	9	HLA-B*39:01	100% (SARS-CoV), 100% (MERS-CoV)
136	RDRP (NSP12)	STVFPPTSF	4777	4785	9	HLA-A*26:01	100% (SARS-CoV)
137	RDRP (NSP12)	STVFPPTSF	4777	4785	9	HLA-B*15:01	100% (SARS-CoV)
138	RDRP (NSP12)	NLHSSRLSF	4819	4827	9	HLA-B*08:01	100% (SARS-CoV)
139	RDRP (NSP12)	NLHSSRLSF	4819	4827	9	HLA-B*15:01	100% (SARS-CoV)
140	RDRP (NSP12)	SSRLSFKEL	4822	4830	9	HLA-B*08:01	100% (SARS-CoV)
141	RDRP (NSP12)	SRLSFKELL	4823	4831	9	HLA-B*27:05	100% (SARS-CoV)
142	RDRP (NSP12)	SRLSFKELL	4823	4831	9	HLA-B*39:01	100% (SARS-CoV)
143	RDRP (NSP12)	LSFKELLVY	4836	4834	9	HLA-A*01:01	100% (SARS-CoV)
144	RDRP (NSP12)	LSFKELLVY	4836	4834	9	HLA-A*03:01	100% (SARS-CoV)
145	RDRP (NSP12)	LSFKELLVY	4836	4834	9	HLA-B*58:01	100% (SARS-CoV)
146	RDRP (NSP12)	LSFKELLVY	4836	4834	9	HLA-B*15:01	100% (SARS-CoV)
147	RDRP (NSP12)	LLDKRTTCF	4848	4856	9	HLA-A*01:01	100% (SARS-CoV)
148	RDRP (NSP12)	LLDKRTTCF	4848	4856	9	HLA-B*08:01	100% (SARS-CoV)
149	RDRP (NSP12)	FKEGSSVEL	4889	4897	9	HLA-B*39:01	100% (SARS-CoV), 88.89% (MERS-CoV)
150	RDRP (NSP12)	RQLLFVVEV	4928	4936	9	HLA-A*02:01	100% (SARS-CoV)
151	RDRP (NSP12)	FVVEVVDKY	4932	4940	9	HLA-A*01:01	100% (SARS-CoV)
152	RDRP (NSP12)	FVVEVVDKY	4932	4940	9	HLA-A*26:01	100% (SARS-CoV)
153	RDRP (NSP12)	KSAGFPFNK	4961	4969	9	HLA-A*03:01	100% (SARS-CoV), 88.89% (MERS-CoV), 88.89% (OC43), 88.89% (HKU1)
154	RDRP (NSP12)	SYEDQDALF	4982	4990	9	HLA-A*24:02	100% (SARS-CoV), 88.89% (NL63)
155	RDRP (NSP12)	FAYTKRNVI	4990	4998	9	HLA-B*08:01	100% (SARS-CoV), 88.89% (MERS-CoV)
156	RDRP (NSP12)	IPTITQMNL	4998	5006	9	HLA-B*07:02	100% (SARS-CoV), 88.89% (MERS-CoV)
157	RDRP (NSP12)	SAKNRARTV	5011	5019	9	HLA-B*08:01	100% (SARS-CoV), 100% (MERS-CoV), 100% (OC43), 100% (HKU1)
158	RDRP (NSP12)	ARTVAGVSI	5016	5024	9	HLA-B*27:05	100% (SARS-CoV), 100% (MERS-CoV), 100% (OC43), 100% (HKU1)
159	RDRP (NSP12)	MTNRQFHQK	5028	5036	9	HLA-A*03:01	100% (SARS-CoV), 88.89% (MERS-CoV), 88.89% (229E)
160	RDRP (NSP12)	VVIGTSKFY	5050	5058	9	HLA-A*26:01	100% (SARS-CoV), 88.89% (NL63), 88/89% (OC43), 88.89% (HKU1), 88.89% (229E)
161	RDRP (NSP12)	YSDVENPHL	5069	5077	9	HLA-A*01:01	88.89% (SARS-CoV)
162	RDRP (NSP12)	MASLVLARK	5096	5104	9	HLA-A*03:01	100% (SARS-CoV)
163	RDRP (NSP12)	AYLRKHFSM	5212	5220	9	HLA-A*24:02	100% (SARS-CoV), 88.89% (NL63)
164	RDRP (NSP12)	YLRKHFSMM	5213	5221	9	HLA-A*26:01	100% (SARS-CoV), 100% (NL63), 88.89% (229E)
165	RDRP (NSP12)	YLRKHFSMM	5213	5221	9	HLA-B*07:02	100% (SARS-CoV), 100% (NL63), 88.89% (229E)
166	RDRP (NSP12)	YLRKHFSMM	5213	5221	9	HLA-B*08:01	100% (SARS-CoV), 100% (NL63), 88.89% (229E)
167	RDRP (NSP12)	YLRKHFSMM	5213	5221	9	HLA-B*15:01	100% (SARS-CoV), 100% (NL63), 88.89% (229E)
168	RDRP (NSP12)	VLYYQNNVF	5250	5258	9	HLA-B*15:01	100% (SARS-CoV), 100% (OC43), 100% (HKU1), 88.89% (NL63)
169	RDRP (NSP12)	LYYQNNVFM	5252	5260	9	HLA-A*24:02	100% (SARS-CoV), 100% (MERS-CoV), 100% (OC43), 100% (HKU1), 100% (NL63), 88.89% (229E)
170	Helicase (NSP13)	DVFHLYLQY	5346	5354	9	HLA-A*01:01	100% (SARS-CoV)
171	Helicase (NSP13)	DVFHLYLQY	5346	5354	9	HLA-A*26:01	100% (SARS-CoV)
172	Helicase (NSP13)	HLYLQYIRK	5349	5357	9	HLA-A*03:01	100% (SARS-CoV)
173	Helicase (NSP13)	GHMLDMYSV	5364	5372	9	HLA-B*39:01	100% (SARS-CoV), 88.89% (MERS-CoV)
174	Helicase (NSP13)	HMLDMYSVM	5365	5373	9	HLA-B*39:01	100% (SARS-CoV), 88.89% (MERS-CoV)
175	Helicase (NSP13)	HMLDMYSVM	5365	5373	9	HLA-B*15:01	100% (SARS-CoV), 88.89% (MERS-CoV)
176	Helicase (NSP13)	WEPEFYEAM	5383	5391	9	HLA-B*40:01	100% (SARS-CoV)
177	Helicase (NSP13)	LQAVGACVL	5399	5407	9	HLA-B*39:01	100% (SARS-CoV)
178	Helicase (NSP13)	LQAVGACVL	5399	5407	9	HLA-B*40:01	100% (SARS-CoV)
179	Helicase (NSP13)	KLVLSVNPY	5440	5448	9	HLA-A*03:01	100% (SARS-CoV)
180	Helicase (NSP13)	KLVLSVNPY	5440	5448	9	HLA-B*15:01	100% (SARS-CoV)
181	Helicase (NSP13)	VTDVTQLYL	5457	5465	9	HLA-A*01:01	100% (SARS-CoV)
182	Helicase (NSP13)	LYLGGMSYY	5463	5471	9	HLA-A*24:02	100% (SARS-CoV), 100% (OC43), 100% (HKU1), 88.89% (MERS-CoV)
183	Helicase (NSP13)	REVLSDREL	5557	5565	9	HLA-B*40:01	100% (SARS-CoV)
184	Helicase (NSP13)	KVQIGEYTF	5594	5602	9	HLA-A*24:02	100% (SARS-CoV)
185	Helicase (NSP13)	KVQIGEYTF	5594	5602	9	HLA-B*58:01	100% (SARS-CoV)
186	Helicase (NSP13)	KLNVGDYFV	5621	5629	9	HLA-A*02:01	100% (SARS-CoV)
187	Helicase (NSP13)	TLVPQEHYV	5642	5650	9	HLA-A*02:01	100% (SARS-CoV)
188	Helicase (NSP13)	VGMQKYSTL	5675	5683	9	HLA-B*08:01	100% (SARS-CoV)
189	Helicase (NSP13)	SHFAIGLAL	5693	5701	9	HLA-B*39:01	100% (SARS-CoV), 88.89% (MERS-CoV)
190	Helicase (NSP13)	HFAIGLALY	5694	5702	9	HLA-A*26:01	100% (SARS-CoV), 88.89% (MERS-CoV)
191	Helicase (NSP13)	FAIGLALYY	5695	5703	9	HLA-A*01:01	100% (SARS-CoV), 88.89% (MERS-CoV)
192	Helicase (NSP13)	FAIGLALYY	5695	5703	9	HLA-A*26:01	100% (SARS-CoV), 88.89% (MERS-CoV)
193	Helicase (NSP13)	FAIGLALYY	5695	5703	9	HLA-B*58:01	100% (SARS-CoV), 88.89% (MERS-CoV)
194	Helicase (NSP13)	ALCEKALKY	5720	5728	9	HLA-A*03:01	100% (SARS-CoV), 88.89% (MERS-CoV)
195	Helicase (NSP13)	ISMATNYDL	5781	5789	9	HLA-B*58:01	100% (SARS-CoV)
196	Helicase (NSP13)	VVNARLRAK	5791	5799	9	HLA-A*03:01	100% (SARS-CoV)
197	Helicase (NSP13)	ARLRAKHYV	5794	5802	9	HLA-B*27:05	100% (SARS-CoV), 88.89% (OC43)
198	Helicase (NSP13)	RLRAKHYVY	5795	5803	9	HLA-A*03:01	100% (SARS-CoV), 88.89% (OC43)
199	Helicase (NSP13)	RLRAKHYVY	5795	5803	9	HLA-B*08:01	100% (SARS-CoV), 88.89% (OC43)
200	Helicase (NSP13)	RLRAKHYVY	5795	5803	9	HLA-B*15:01	100% (SARS-CoV), 88.89% (OC43)
201	Helicase (NSP13)	VYIGDPAQL	5802	5810	9	HLA-A*24:02	100% (SARS-CoV), 100% (OC43), 100% (HKU1), 88.89% (MERS-CoV)
202	Helicase (NSP13)	LEPEYFNSV	5823	5831	9	HLA-B*40:01	100% (SARS-CoV), 88.89% (MERS-CoV)
203	Helicase (NSP13)	RKAVFISPY	5914	5922	9	HLA-B*27:05	100% (SARS-CoV), 88.89%% (MERS-CoV), 88.89% (NL63), 88.89% (OC43), 88.89% (229E)
204	3'-5' Exonuclease (NSP14)	SSQGSEYDY	5942	5950	9	HLA-A*01:01	100% (SARS-CoV), 100% (NL63), 88.89% (MERS-CoV), 88.89% (HKU1), 88.89% (229E)
205	3'-5' Exonuclease (NSP14)	ITRAKVGIL	5973	5981	9	HLA-B*08:01	88.89% (SARS-CoV), 88.89% (OC43)
206	3'-5' Exonuclease (NSP14)	YDKLQFTSL	5990	5998	9	HLA-B*08:01	100% (SARS-CoV)
207	3'-5' Exonuclease (NSP14)	DTKFKTEGL	6040	6048	9	HLA-A*26:01	88.89% (SARS-CoV)
208	3'-5' Exonuclease (NSP14)	RLISMMGFK	6063	6071	9	HLA-A*03:01	100% (SARS-CoV)
209	3'-5' Exonuclease (NSP14)	LQLGFSTGV	6118	6126	9	HLA-A*02:01	100% (SARS-CoV), 100% (MERS-CoV), 88.89% (OC43), 88.89% (HKU1)
210	3'-5' Exonuclease (NSP14)	MYKGLPWNV	6164	6172	9	HLA-A*24:02	100% (SARS-CoV)
211	3'-5' Exonuclease (NSP14)	VVRIKIVQM	6172	6180	9	HLA-B*08:01	100% (SARS-CoV)
212	3'-5' Exonuclease (NSP14)	VRIKIVQML	6173	6181	9	HLA-B*27:05	100% (SARS-CoV), 88.89% (HKU1)
213	3'-5' Exonuclease (NSP14)	VRIKIVQML	6173	6181	9	HLA-B*39:01	100% (SARS-CoV), 88.89% (HKU1)
214	3'-5' Exonuclease (NSP14)	NLSDRVVFV	6188	6196	9	HLA-A*02:01	88.89% (SARS-CoV)
215	3'-5' Exonuclease (NSP14)	LSDRVVFVL	6189	6197	9	HLA-A*01:01	100% (SARS-CoV)
216	3'-5' Exonuclease (NSP14)	HSIGFDYVY	6241	6249	9	HLA-A*01:01	88.89% (SARS-CoV)
217	3'-5' Exonuclease (NSP14)	HSIGFDYVY	6241	6249	9	HLA-A*26:01	88.89% (SARS-CoV)
218	3'-5' Exonuclease (NSP14)	HSIGFDYVY	6241	6249	9	HLA-B*58:01	88.89% (SARS-CoV)
219	3'-5' Exonuclease (NSP14)	HSIGFDYVY	6241	6249	9	HLA-B*15:01	88.89% (SARS-CoV)
220	3'-5' Exonuclease (NSP14)	GFDYVYNPF	6244	6252	9	HLA-A*24:02	100% (SARS-CoV), 88.89% (MERS-CoV)
221	3'-5' Exonuclease (NSP14)	MIDVQQWGF	6254	6262	9	HLA-A*01:01	100% (SARS-CoV)
222	3'-5' Exonuclease (NSP14)	QQWGFTGNL	6258	6266	9	HLA-B*39:01	100% (SARS-CoV)
223	3'-5' Exonuclease (NSP14)	QQWGFTGNL	6258	6266	9	HLA-B*40:01	100% (SARS-CoV)
224	3'-5' Exonuclease (NSP14)	KIEELFYSY	6376	6384	9	HLA-A*01:01	100% (SARS-CoV)
225	3'-5' Exonuclease (NSP14)	YSYATHSDK	6382	6390	9	HLA-A*03:01	88.89% (SARS-CoV)
226	3'-5' Exonuclease/ Endo-RNAase	FVNLKQLPF	6451	6459	9	HLA-A*26:01	88.89% (SARS-CoV)
227	3'-5' Exonuclease/ Endo-RNAase	FVNLKQLPF	6451	6459	9	HLA-B*08:01	88.89% (SARS-CoV)
228	3'-5' Exonuclease/ Endo-RNAase	FVNLKQLPF	6451	6460	9	HLA-B*15:01	88.89% (SARS-CoV)
229	Endo- RNAse (NSP15)	NLKQLPFFY	6453	6461	9	HLA-A*01:01	100% (SARS-CoV)
230	Endo- RNAse (NSP15)	MMISAGFSL	6516	6524	9	HLA-A*02:01	100% (SARS-CoV)
231	Endo- RNAse (NSP15)	MMISAGFSL	6516	6524	9	HLA-B*08:01	100% (SARS-CoV)
232	Endo- RNAse (NSP15)	MMISAGFSL	6516	6524	9	HLA-B*39:01	100% (SARS-CoV)
233	3'-5' Exonuclease (NSP14)	MMISAGFSL	6516	6524	9	HLA-B*40:01	100% (SARS-CoV)
234	Endo- RNAse (NSP15)	MMISAGFSL	6516	6524	9	HLA-B*15:01	100% (SARS-CoV)
235	Endo- RNAse (NSP15)	MISAGFSLW	6517	6525	9	HLA-B*58:01	100% (SARS-CoV)
236	Endo- RNAse (NSP15)	LENVAFNVV	6546	6554	9	HLA-B*40:01	88.89% (SARS-CoV), 88.89% (MERS-CoV), 88.89% (NL63), 88.89% (229E)
237	Endo- RNAse (NSP15)	FENKTTLPV	6587	6595	9	HLA-B*39:01	100% (SARS-CoV), 88.89% (MERS-CoV)
238	Endo- RNAse (NSP15)	FENKTTLPV	6587	6595	9	HLA-B*40:01	100% (SARS-CoV), 88.89% (MERS-CoV)
239	Endo- RNAse (NSP15)	TTLPVNVAF	6591	6599	9	HLA-B*58:01	100% (SARS-CoV), 88.89% (NL63)
240	Endo- RNAse (NSP15)	TTLPVNVAF	6592	6599	9	HLA-A*24:02	100% (SARS-CoV), 88.89% (NL63)
241	Endo- RNAse (NSP15)	FEHIVYGDF	6779	6787	9	HLA-B*40:01	100% (SARS-CoV), 88.89% (MERS-CoV), 88.89% (OC43)
242	2'-O-ribose methyltransferase (NSP16)	PMDSTVKNY	6818	6826	9	HLA-A*01:01	100% (SARS-CoV)
243	2'-O-ribose methyltransferase (NSP16)	ALGGSVAIK	7059	7067	9	HLA-A*03:01	100% (SARS-CoV)
244	2'-O-ribose methyltransferase (NSP16)	GHFAWWTAF	7082	7090	9	HLA-B*39:01	88.89% (SARS-CoV)
245	2'-O-ribose methyltransferase (NSP16)	IQLSSYSLF	7135	7143	9	HLA-A*24:02	100% (SARS-CoV)
246	2'-O-ribose methyltransferase (NSP16)	IQLSSYSLF	7135	7143	9	HLA-B*15:01	100% (SARS-CoV)
247	2'-O-ribose methyltransferase (NSP16)	PLKLRGTAV	7149	7157	9	HLA-B*08:01	100% (SARS-CoV), 88.89% (OC43)
248	2'-O-ribose methyltransferase (NSP16)	LRGTAVMSL	7152	7160	9	HLA-B*39:01	100% (SARS-CoV)
249	ORF3a	IPIQASLPF	35	43	9	HLA-B*07:02	88.89% (SARS-CoV)
250	ORF3a	APFLYLYAL	104	112	9	HLA-B*07:02	88.89% (SARS-CoV)
251	ORF3a	LKKRWQLAL	65	73	9	HLA-B*08:01	88.89% (SARS-CoV)
252	ORF3a	APFLYLYAL	104	112	9	HLA-B*08:01	88.89% (SARS-CoV)
253	ORF3a	APFLYLYAL	104	112	9	HLA-B*39:01	88.89% (SARS-CoV)
254	ORF6	KVSIWNLDY	23	31	9	HLA-A*01:01	55.56% (SARS-CoV)
255	ORF6	KVSIWNLDY	23	31	9	HLA-A*03:01	55.56% (SARS-CoV)
256	ORF7a	ILFLALITL	4	12	9	HLA-A*02:01	66.67% (SARS-CoV)
257	ORF7a	TLCFTLKRK	112	120	9	HLA-A*03:01	77.78% (SARS-CoV)
258	ORF7a	VFITLCFTL	109	117	9	HLA-A*24:02	66.67% (SARS-CoV)
259	ORF7a	MKIILFLAL	1	9	9	HLA-B*39:01	88.89% (SARS-CoV)
260	ORF7a	ALTCFSTQF	55	63	9	HLA-B*15:01	77.78% (SARS-CoV)
261	ORF7B	YLCFLAFLL	10	18	9	HLA-A*02:01	100% (SARS-CoV)
262	ORF7B	FLAFLLFLV	13	21	9	HLA-A*02:01	100% (SARS-CoV)
263	ORF7B	MLIIFWFSL	24	32	9	HLA-A*02:01	100% (SARS-CoV)
264	ORF7B	IIFWFSLEL	26	34	9	HLA-A*02:01	88.89% (SARS-CoV)
265	ORF7B	MLIIFWFSL	24	32	9	HLA-B*08:01	100% (SARS-CoV)
266	ORF8	SFYEDFLEY	104	112	9	HLA-A*01:01	None
267	ORF8	IQYIDIGNY	72	80	9	HLA-B*15:01	None
268	ORF10	NVFAFPFTI	5	13	9	HLA-A*02:01
269	ORF10	AFPFTIYSL	8	16	9	HLA-A*24:02
270	ORF10	FPFTIYSLL	9	17	9	HLA-B*07:02
271	ORF10	FPFTIYSLL	9	17	9	HLA-B*08:01
272	ORF10	FPFTIYSLL	9	17	9	HLA-B*39:01
273	ORF10	IAQVDVVNF	27	35	9	HLA-B*58:01
Abbreviation- E: Envelope, M: Membrane, N: Nucleocapsid, S: Spike, NSP: Non-structural protein, ORF: open reading frame

## Sheet: S4
Table S4. Number of predicted CTL epitopes, antigenic, non-toxic and non-allergenic peptides of each protein of SARS-CoV-2
Serial No.	Protein name	CTL epitopes	Antigenic peptides	Non-toxic peptides	Non-allergenic peptides
1	E	11	8	8	5
2	M	45	24	24	13
3	N	31	15	15	11
4	S	132	70	66	16
5	ORF1ab	1190	600	594	203
6	ORF3	46	18	17	5
7	ORF6	4	3	3	2
8	ORF7a	19	11	11	5
9	ORF7b	6	6	6	5
10	ORF8	9	4	4	2
11	ORF10	6	6	6	6
Abbreviation- E: Envelope, M: Membrane, N: Nucleocapsid, S: Spike, ORF: open reading frame

## Sheet: S5
Table S5. List of 21 immnogenic peptides restricted to MHC-I (CD8+) with conservancy
No	protein	peptide	start	end	Length	conservancy
1	M	RINWITGGIA	72	81	10	90% (SARS-CoV)
2	M	VYRINWITGG	70	79	10	90% (SARS-CoV)
3	NSP3	DCEEEEFEPS	935	944	10	50% (SARS-CoV), 505 (MERS-CoV), 50% (OC43)
4	NSP2	EHEHEIAWYT	233	242	10	80% (SARS-CoV)
5	NSP3	GDCEEEEFEP	934	943	10	50% (SARS-CoV), 50% (MERS-CoV)
6	2'-O-ribose methyltransferase (NSP16)	GHFAWWTAF	6983	6991	9	88.89% (SARS-CoV)
7	2'-O-ribose methyltransferase (NSP16)	GHFAWWTAFV	6983	6992	10	90% (SARS-CoV)
8	2'-O-ribose methyltransferase (NSP16)	HFAWWTAFV	6984	6992	9	88.89% (SARS-CoV)
9	NSP2	KLNEEIAIIL	468	477	10	80% (SARS-CoV)
10	NSP2	LNEEIAIILA	469	478	10	90% (SARS-CoV)
11	NSP4	LVPFWITIA	3135	3143	9	66.67% (SARS-CoV)
12	NSP4	LVPFWITIAY	3135	3144	10	70% (SARS-CoV)
13	2'-O-ribose methyltransferase (NSP16)	MGHFAWWTA	6982	6990	9	88.89% (SARS-CoV)
14	2'-O-ribose methyltransferase (NSP16)	MGHFAWWTAF	6982	6991	10	90% (SARS-CoV), 90% (MERS-CoV)
15	NSP4	PLVPFWITIA	3134	3143	10	70% (SARS-CoV)
16	NSP4	TKHFYWFFS	3150	3158	9	55.56% (SARS-CoV)
17	NSP4	VPFWITIAY	3136	3144	9	77.78% (SARS-COV)
18	NSP4	VPFWITIAYI	3136	3145	10	70% (SARS-CoV)
19	S	NVTWFHAIHV	61	70	10	60% (SARS-CoV)
20	ORF7b	IMLIIFWFSL	23	32	10	100% (SARS-CoV)
21	ORF7b	MLIIFWFSL	24	32	9	100% (SARS-CoV)
Abbreviation- E: Envelope, M: Membrane, N: Nucleocapsid, S: Spike, NSP: Non-structural protein, ORF: open reading frame

## Sheet: S6
Table S6. Number of predicted MHC-I immunogenic epitopes (CD8+), antigenic, non-toxic and non-allergenic peptides of each protein of SARS-CoV-2
Serial No.	Protein name	Immunogenic epitopes	Antigenic peptides	Non-toxic peptides	Non-allergenic peptides
1	E	0	0	0	0
2	M	18	3	3	2
3	N	9	0	0	0
4	S	3	2	2	1
5	ORF1ab	174	26	26	16
6	ORF3	14	0	0	0
7	ORF6	3	0	0	0
8	ORF7a	4	0	0	0
9	ORF7b	6	2	2	2
10	ORF8	0	0	0	0
11	ORF10	5	0	0	0
Abbreviation- E: Envelope, M: Membrane, N: Nucleocapsid, S: Spike, ORF: open reading frame

## Sheet: S7
Table S7. List of 194 interferon gamma (IFN-γ) inducing non-allergenic, non-toxic, and antigenic MHC-II binders with conservancy percentage
No	Protein	peptide	start	end	length	allele	Conservancy
1	S	CTFEYVSQPFLMDLE	165	179	15	HLA0DPA1*01:03/DPB1*04:01	53.33% (SARS-CoV)
2	S	TFEYVSQPFLMDLEG	166	180	15	HLA0DPA1*01:03/DPB1*04:01	46.67% (SARS-CoV)
3	S	YRVVVLSFELLHAPA	507	521	15	HLA0DPA1*03:01/DPB1*04:02	93.33% (SARS-CoV)
4	S	RVVVLSFELLHAPAT	508	522	15	HLA0DPA1*03:01/DPB1*04:02	93.33% (SARS-CoV)
5	S	VVVLSFELLHAPATV	509	523	15	HLA0DPA1*03:01/DPB1*04:02	93.33% (SARS-CoV)
6	S	YRVVVLSFELLHAPA	507	521	15	HLA0DPA1*01:03/DPB1*02:01	93.33% (SARS-CoV)
7	S	WTAGAAAYYVGYLQP	257	271	15	HLA0DQA1*05:01/DQB1*03:01	66.67% (SARS-CoV)
8	S	YECDIPIGAGICASY	659	673	15	HLA0DQA1*05:01/DQB1*03:01	100% (SARS-CoV)
9	S	RAAEIRASANLAATK	1013	1027	15	HLA0DQA1*05:01/DQB1*03:01	100% (SARS-CoV)
10	M	VYQLRARSVSPKLFI	74	88	15	HLA0DRB1*01:01	33.33% (SARS-CoV)
11	N	QIGYYRRATRRIRGG	13	27	15	HLA0DRB1*11:01	93.33% (SARS-CoV)
12	N	IGYYRRATRRIRGGD	14	28	15	HLA0DRB1*11:01	93.33% (SARS-CoV)
13	N	GTWLTYTGAIKLDDK	48	62	15	HLA0DRB1*07:01	93.33% (SARS-CoV)
14	N	QIGYYRRATRRIRGG	13	27	15	HLA0DRB5*01:01	93.33% (SARS-CoV)
15	N	TWLTYTGAIKLDDKD	49	63	15	HLA0DRB1*07:01	93.33% (SARS-CoV)
16	N	IGYYRRATRRIRGGD	14	28	15	HLA0DRB5*01:01	93.33% (SARS-CoV)
17	N	WLTYTGAIKLDDKDP	50	64	15	HLA0DRB1*07:01	93.33% (SARS-CoV)
18	N	ATKAYNVTQAFGRRG	54	68	15	HLA0DRB5*01:01	93.33% (SARS-CoV)
19	N	TKAYNVTQAFGRRGP	55	69	15	HLA0DRB5*01:01	93.33% (SARS-CoV)
20	N	QKKQQTVTLLPAADL	36	50	15	HLA0DRB1*01:01	86.67% (SARS-CoV)
21	Leader peptide (NSP1)	LFFFLYENAFLPFAM	32	46	15	HLA0DPA1*01:03/DPB1*04:01	80% (SARS-CoV)
22	Leader peptide (NSP1)	FFFLYENAFLPFAMG	33	47	15	HLA0DPA1*01:03/DPB1*04:01	80% (SARS-CoV)
23	Leader peptide (NSP1)	SLFFFLYENAFLPFA	31	45	15	HLA0DPA1*01:03/DPB1*04:01	86.67% (SARS-CoV)
24	Leader peptide (NSP1)	FFLYENAFLPFAMGI	34	48	15	HLA0DPA1*01:03/DPB1*04:01	80% (SARS-CoV)
25	Leader peptide (NSP1)	WSLFFFLYENAFLPF	30	44	15	HLA0DPA1*01:03/DPB1*04:01	93.33% (SARS-CoV)
26	Leader peptide (NSP1)	KHFYWFFSNYLKRRV	1	15	15	HLA0DPA1*01:03/DPB1*04:01	66.67% (SARS-CoV)
27	Leader peptide (NSP1)	WSLFFFLYENAFLPF	30	44	15	HLA0DPA1*01:03/DPB1*02:01	93.33% (SARS-CoV)
28	Leader peptide (NSP1)	SLFFFLYENAFLPFA	31	45	15	HLA0DPA1*01:03/DPB1*02:01	86.67% (SARS-CoV)
29	Leader peptide (NSP1)	QWSLFFFLYENAFLP	29	43	15	HLA0DPA1*01:03/DPB1*02:01	93.33% (SARS-CoV)
30	Leader peptide (NSP1)	LFFFLYENAFLPFAM	32	46	15	HLA0DPA1*01:03/DPB1*02:01	80% (SARS-CoV)
31	Leader peptide (NSP1)	ILFTRFFYVLGLAAI	22	36	15	HLA0DPA1*01:03/DPB1*02:01	73.33% (SARS-CoV)
32	Leader peptide (NSP1)	YSVIYLYLTFYLTND	25	39	15	HLA0DPA1*01:03/DPB1*02:01	86.67% (SARS-CoV)
33	Leader peptide (NSP1)	LTNIFGTVYEKLKPV	53	67	15	HLA0DPA1*03:01/DPB1*04:02	53.33% (SARS-CoV)
34	Leader peptide (NSP1)	SVIYLYLTFYLTNDV	26	40	15	HLA0DPA1*01:03/DPB1*02:01	86.67% (SARS-CoV)
35	Leader peptide (NSP1)	LAYILFTRFFYVLGL	19	33	15	HLA0DPA1*02:01/DPB1*01:01	80% (SARS-CoV)
36	Leader peptide (NSP1)	VTLVFLFVAAIFYLI	46	60	15	HLA0DPA1*01:03/DPB1*02:01	46.67% (SARS-CoV)
37	Leader peptide (NSP1)	VVMAYITGGVVQLTS	36	50	15	HLA0DQA1*05:01/DQB1*03:01	66.67% (SARS-CoV)
38	Leader peptide (NSP1)	VMAYITGGVVQLTSQ	37	51	15	HLA0DQA1*05:01/DQB1*03:01	73.33% (SARS-CoV)
39	Leader peptide (NSP1)	TFTLKGGAPTKVTFG	42	56	15	HLA0DQA1*05:01/DQB1*03:01	53.33% (SARS-CoV)
40	Leader peptide (NSP1)	MAYITGGVVQLTSQW	38	52	15	HLA0DQA1*05:01/DQB1*03:01	80% (SARS-CoV)
41	Leader peptide (NSP1)	NNTFTLKGGAPTKVT	40	54	15	HLA0DQA1*05:01/DQB1*03:01	66.67% (SARS-CoV)
42	Leader peptide (NSP1)	FTLKGGAPTKVTFGD	43	57	15	HLA0DQA1*05:01/DQB1*03:01	53.33% (SARS-CoV)
43	Leader peptide (NSP1)	LVVMAYITGGVVQLT	35	49	15	HLA0DQA1*05:01/DQB1*03:01	60% (SARS-CoV)
44	Leader peptide (NSP1)	ISASIVAGGIVAIVV	33	47	15	HLA0DQA1*05:01/DQB1*03:01	73.33% (SARS-CoV)
45	Leader peptide (NSP1)	AYITGGVVQLTSQWL	39	53	15	HLA0DQA1*05:01/DQB1*03:01	80% (SARS-CoV)
46	Leader peptide (NSP1)	DISASIVAGGIVAIV	32	46	15	HLA0DQA1*05:01/DQB1*03:01	73.33% (SARS-CoV)
47	Leader peptide (NSP1)	LDISASIVAGGIVAI	31	45	15	HLA0DQA1*05:01/DQB1*03:01	80% (SARS-CoV)
48	Leader peptide (NSP1)	LNRGMVLGSLAATVR	37	51	15	HLA0DQA1*05:01/DQB1*03:01	100% (SARS-CoV), 73.33% (MERS-CoV)
49	Leader peptide (NSP1)	FAMGIIAMSAFAMMF	44	58	15	HLA0DQA1*05:01/DQB1*03:01	46.67% (SARS-CoV)
50	Leader peptide (NSP1)	STYASQGLVASIKNF	50	64	15	HLA0DQA1*05:01/DQB1*03:01	86.67% (SARS-CoV)
51	Leader peptide (NSP1)	FNSTYASQGLVASIK	48	62	15	HLA0DQA1*05:01/DQB1*03:01	80% (SARS-CoV)
52	Leader peptide (NSP1)	ASIVAGGIVAIVVTC	35	49	15	HLA0DQA1*05:01/DQB1*03:01	80% (SARS-CoV)
53	Leader peptide (NSP1)	NYIFWRNTNPIQLSS	25	39	15	HLA0DRB3*02:02	100%(SARS-CoV)
54	Leader peptide (NSP1)	ANYIFWRNTNPIQLS	24	38	15	HLA0DRB3*02:02	100%(SARS-CoV) & 73.33%(MERS-CoV)
55	Leader peptide (NSP1)	YIFWRNTNPIQLSSY	26	40	15	HLA0DRB3*02:02	100%(SARS-CoV)
56	Leader peptide (NSP1)	HANYIFWRNTNPIQL	23	37	15	HLA0DRB3*02:02	100%(SARS-CoV) & 73.33%(MERS-CoV)
57	Leader peptide (NSP1)	IFWRNTNPIQLSSYS	27	41	15	HLA0DRB3*02:02	100%(SARS-CoV)
58	Leader peptide (NSP1)	SDEFSSNVANYQKVG	53	67	15	HLA0DRB3*02:02	100%(SARS-CoV)
59	Leader peptide (NSP1)	VGDFKLNEEIAIILA	44	58	15	HLA0DRB3*02:02	86.67%(SARS-CoV)
60	Leader peptide (NSP1)	DEFSSNVANYQKVGM	54	68	15	HLA0DRB3*02:02	100%(SARS-CoV)
61	Leader peptide (NSP1)	GDFKLNEEIAIILAS	45	59	15	HLA0DRB3*02:02	86.67%(SARS-CoV)
62	Leader peptide (NSP1)	KPTVVVNAANVYLKH	3	17	15	HLA0DRB3*02:02	66.67% (SARS-CoV)
63	Leader peptide (NSP1)	LTFYLTNDVSFLAHI	32	46	15	HLA0DRB3*02:02	86.67%(SARS-CoV)
64	Leader peptide (NSP1)	MHANYIFWRNTNPIQ	22	36	15	HLA0DRB3*02:02	100%(SARS-CoV) & 73.33%(MERS-CoV)
65	Leader peptide (NSP1)	YLTFYLTNDVSFLAH	31	45	15	HLA0DRB3*02:02	93.33%(SARS-CoV)
66	Leader peptide (NSP1)	EETFKLSYGIATVRE	6	20	15	HLA0DRB3*02:02	100%(SARS-CoV)
67	Leader peptide (NSP1)	TEETFKLSYGIATVR	5	19	15	HLA0DRB3*02:02	100%(SARS-CoV)
68	Leader peptide (NSP1)	ILRVYANLGERVRQA	13	27	15	HLA0DRB3*02:02	93.33%(SARS-CoV)
69	Leader peptide (NSP1)	EFSSNVANYQKVGMQ	55	69	15	HLA0DRB3*02:02	100%(SARS-CoV)
70	Leader peptide (NSP1)	SPFVMMSAPPAQYEL	52	66	15	HLA0DRB1*01:01	80%(SARS-CoV)
71	Leader peptide (NSP1)	PFVMMSAPPAQYELK	53	67	15	HLA0DRB1*01:01	73.33%(SARS-CoV)
72	Leader peptide (NSP1)	QQESPFVMMSAPPAQ	49	63	15	HLA0DRB1*01:01	86.67%(SARS-CoV)
73	Leader peptide (NSP1)	FVMMSAPPAQYELKH	54	68	15	HLA0DRB1*01:01	73.33%(SARS-CoV)
74	Leader peptide (NSP1)	KPTVVVNAANVYLKH	3	17	15	HLA0DRB1*13:02	66.67% (SARS-CoV)
75	Leader peptide (NSP1)	PEVKILNNLGVDIAA	9	23	15	HLA0DRB1*13:02	93.33%(SARS-CoV)
76	Leader peptide (NSP1)	PTVVVNAANVYLKHG	4	18	15	HLA0DRB1*13:02	73.33%(SARS-CoV)
77	Leader peptide (NSP1)	FSAVGNICYTPSKLI	19	33	15	HLA0DRB1*07:01	100%(SARS-CoV)
78	Leader peptide (NSP1)	KGRLIIRENNRVVIS	5	19	15	HLA0DRB1*13:02	93.33%(SARS-CoV)
79	Leader peptide (NSP1)	LDAYNMMISAGFSLW	50	64	15	HLA0DRB1*01:01	100%(SARS-CoV)
80	Leader peptide (NSP1)	LKYAISAKNRARTVA	36	50	15	HLA0DRB5*01:01	100%(SARS-CoV), 100%(MERS-CoV), 80%NL(63), 100%OC(43), 100%HKU(1), 80%229E
81	Leader peptide (NSP1)	VVYRGTTTYKLNVGD	3	17	15	HLA0DRB1*07:01	100%(SARS-CoV), 80%OC(43) , 73.33%HKU(1)
82	Leader peptide (NSP1)	SAFYILPSIISNEKQ	21	35	15	HLA0DRB1*11:01	60% (SARS-CoV)
83	Leader peptide (NSP1)	CRKVQHMVVKAALLA	4	18	15	HLA0DRB1*01:01	93.33%(SARS-CoV)
84	Leader peptide (NSP1)	GSLIYSTAALGVLMS	1	15	15	HLA0DRB1*07:01	73.33%(SARS-CoV)
85	Leader peptide (NSP1)	HLIPLMYKGLPWNVV	53	67	15	HLA0DRB1*01:01	100%(SARS-CoV)
86	Leader peptide (NSP1)	EKQEILGTVSWNLRE	33	47	15	HLA0DRB1*07:01	86.67%(SARS-CoV)
87	Leader peptide (NSP1)	KQEILGTVSWNLREM	34	48	15	HLA0DRB1*07:01	93.33%(SARS-CoV)
88	Leader peptide (NSP1)	VLLSVLQQLRVESSS	21	35	15	HLA0DRB1*01:01	100%(SARS-CoV) & 73.33%(MERS-CoV)
89	Leader peptide (NSP1)	SLIYSTAALGVLMSN	2	16	15	HLA0DRB1*07:01	73.33%(SARS-CoV)
90	Leader peptide (NSP1)	QWMVMFTPLVPFWIT	47	61	15	HLA0DRB1*01:01	73.33%(SARS-CoV)
91	Leader peptide (NSP1)	QKLALGGSVAIKITE	27	41	15	HLA0DRB1*07:01	86.67%(SARS-CoV), 86.67%(MERS-CoV), 86.67%NL(63), 93%OC(43), 86.67%HKU(1), 73.33%229E
92	Leader peptide (NSP1)	RFNVAITRAKVGILC	4	18	15	HLA0DRB5*01:01	93.33%(SARS-CoV), 86.67%(MERS-CoV), 86.67%NL(63), 93%OC(43), 86.67%HKU(1), 86.67%229E
93	Leader peptide (NSP1)	ASEFSSLPSYAAFAT	25	39	15	HLA0DRB1*04:01	93.33%(SARS-CoV)
94	Leader peptide (NSP1)	KSNHNFLVQAGNVQL	34	48	15	HLA0DRB1*01:01	93.33%(SARS-CoV)
95	Leader peptide (NSP1)	VVLLILMTARTVYDD	49	63	15	HLA0DRB1*15:01	93.33%(SARS-CoV)
96	Leader peptide (NSP1)	GLHLLIGLAKRFKES	49	63	15	HLA0DRB5*01:01	73.33%(SARS-CoV), 73.33% (MERS-CoV)
97	Leader peptide (NSP1)	LNVGDYFVLTSHTVM	13	27	15	HLA0DRB1*07:01	100%(SARS-CoV) & 73.33%(MERS-CoV), 73.33%OC(43)
98	Leader peptide (NSP1)	TVREVLSDRELHLSW	17	31	15	HLA0DRB1*03:01	100%(SARS-CoV)
99	Leader peptide (NSP1)	ASAVVLLILMTARTV	46	60	15	HLA0DRB1*01:01	93.33%(SARS-CoV)
100	Leader peptide (NSP1)	YLDAYNMMISAGFSL	49	63	15	HLA0DRB1*07:01	100%(SARS-CoV)
101	Leader peptide (NSP1)	SVYYSQLMCQPILLL	38	52	15	HLA0DRB1*01:01	100%(SARS-CoV)
102	Leader peptide (NSP1)	VYYSQLMCQPILLLD	39	53	15	HLA0DRB1*01:01	100%(SARS-CoV)
103	Leader peptide (NSP1)	WNTFTRLQSLENVAF	5	19	15	HLA0DRB1*01:01	93.33%(SARS-CoV), 80% OC(43), 80%HKU(1)
104	Leader peptide (NSP1)	YILFTRFFYVLGLAA	21	35	15	HLA0DRB1*01:01	73.33%(SARS-CoV)
105	Leader peptide (NSP1)	LHLLIGLAKRFKESP	50	64	15	HLA0DRB1*11:01	73.33%(SARS-CoV)
106	Leader peptide (NSP1)	IAMSAFAMMFVKHKH	49	63	15	HLA0DRB5*01:01	60% (SARS-CoV)
107	Leader peptide (NSP1)	HLLIGLAKRFKESPF	51	65	15	HLA0DRB1*11:01	66.67% (SARS-CoV)
108	Leader peptide (NSP1)	LYFIKGLNNLNRGMV	28	42	15	HLA0DRB1*04:05	100%(SARS-CoV), 73.33%(MERS-CoV), 73.33%HKU(1), 73.33% 229E
109	Leader peptide (NSP1)	KPNELSRVLGLKTLA	9	23	15	HLA0DRB1*01:01	80%(SARS-CoV)
110	Leader peptide (NSP1)	LTQYNRYLALYNKYK	51	65	15	HLA0DRB1*01:01	100%(SARS-CoV)
111	Leader peptide (NSP1)	CTSVVLLSVLQQLRV	17	31	15	HLA0DRB1*01:01	73.33%(SARS-CoV), 86.67% (MERS-CoV)
112	Leader peptide (NSP1)	LDAYNMMISAGFSLW	50	64	15	HLA0DRB1*07:01	100%(SARS-CoV)
113	Leader peptide (NSP1)	NQHEVLLAPLLSAGI	19	33	15	HLA0DRB1*01:01	73.33%(SARS-CoV)
114	Leader peptide (NSP1)	VQQESPFVMMSAPPA	48	62	15	HLA0DRB1*09:01	93.33%(SARS-CoV)
115	Leader peptide (NSP1)	FKVTKGKAKKGAWNI	19	33	15	HLA0DRB5*01:01	80%(SARS-CoV)
116	Leader peptide (NSP1)	SEFSSLPSYAAFATA	26	40	15	HLA0DRB1*01:01	93.33%(SARS-CoV)
117	Leader peptide (NSP1)	ASEFSSLPSYAAFAT	25	39	15	HLA0DRB1*01:01	93.33%(SARS-CoV)
118	Leader peptide (NSP1)	NFNVLFSTVFPPTSF	14	28	15	HLA0DRB1*01:01	100%(SARS-CoV)
119	Leader peptide (NSP1)	CYDHVISTSHKLVLS	34	48	15	HLA0DRB1*07:01	100%(SARS-CoV), 80%(MERS-CoV), 73.33%OC(43), 73.33% HKU(1)
120	Leader peptide (NSP1)	REVLSDRELHLSWEV	19	33	15	HLA0DRB1*03:01	100%(SARS-CoV)
121	Leader peptide (NSP1)	VITFDNLKTLLSLRE	10	24	15	HLA0DRB1*01:01	66.67% (SARS-CoV)
122	Leader peptide (NSP1)	QFKHLIPLMYKGLPW	50	64	15	HLA0DRB1*01:01	100%(SARS-CoV), 73.33%(MERS-CoV), 73.33%NL(63), 73.33%OC(43), 73.33% HKU(1)
123	Leader peptide (NSP1)	FLMSFTVLCLTPVYS	5	19	15	HLA0DRB1*01:01	80%(SARS-CoV)
124	Leader peptide (NSP1)	TYICGFIQQKLALGG	19	33	15	HLA0DRB1*01:01	86.67%(SARS-CoV), 73.33%OC(43), 73.33% 229E
125	Leader peptide (NSP1)	TKGGRFVLALLSDLQ	45	59	15	HLA0DRB1*01:01	86.67%(SARS-CoV)
126	Leader peptide (NSP1)	LEPEYFNSVCRLMKT	1	15	15	HLA0DRB1*11:01	100%(SARS-CoV), 73.33%(MERS-CoV)
127	Leader peptide (NSP1)	EASFNYLKSPNFSKL	42	56	15	HLA0DRB1*04:01	66.67% (SARS-CoV)
128	Leader peptide (NSP1)	LDAYNMMISAGFSLW	50	64	15	HLA0DRB1*09:01	100%(SARS-CoV)
129	Leader peptide (NSP1)	SIDAFKLNIKLLGVG	54	68	15	HLA0DRB1*11:01	93.33%(SARS-CoV)
130	Leader peptide (NSP1)	FCLEASFNYLKSPNF	39	53	15	HLA0DRB1*04:05	60% (SARS-CoV)
131	Leader peptide (NSP1)	AFYILPSIISNEKQE	22	36	15	HLA0DRB1*11:01	60% (SARS-CoV)
132	Leader peptide (NSP1)	VLFSTVFPPTSFGPL	17	31	15	HLA0DRB1*01:01	100%(SARS-CoV)
133	Leader peptide (NSP1)	FTYICGFIQQKLALG	18	32	15	HLA0DRB1*01:01	86.67%(SARS-CoV), 73.33%OC(43), 73.33% 229E
134	Leader peptide (NSP1)	TFDNLKTLLSLREVR	12	26	15	HLA0DRB1*01:01	66.67% (SARS-CoV)
135	Leader peptide (NSP1)	FLHFLPRVFSAVGNI	11	25	15	HLA0DRB1*11:01	100%(SARS-CoV)
136	Leader peptide (NSP1)	QFKHLIPLMYKGLPW	50	64	15	HLA0DRB5*01:01	100%(SARS-CoV), 73.33%(MERS-CoV), 73.33%NL(63), 73.33%OC(43), 73.33% HKU(1)
137	Leader peptide (NSP1)	FLAHIQWMVMFTPLV	42	56	15	HLA0DRB1*01:01	66.67% (SARS-CoV)
138	Leader peptide (NSP1)	ALFAYTKRNVIPTIT	18	32	15	HLA0DRB1*11:01	100%(SARS-CoV), 80% (MERS-CoV), 80%NL63
139	Leader peptide (NSP1)	DNLKTLLSLREVRTI	14	28	15	HLA0DRB1*01:01	80%(SARS-CoV)
140	Leader peptide (NSP1)	AYITGGVVQLTSQWL	39	53	15	HLA0DRB1*01:01	80%(SARS-CoV)
141	Leader peptide (NSP1)	LATVAYFNMVYMPAS	4	18	15	HLA0DRB1*01:01	100%(SARS-CoV)
142	Leader peptide (NSP1)	FDNLKTLLSLREVRT	13	27	15	HLA0DRB1*01:01	73.33%(SARS-CoV)
143	Leader peptide (NSP1)	AIASEFSSLPSYAAF	23	37	15	HLA0DRB1*01:01	93.33%(SARS-CoV)
144	Leader peptide (NSP1)	KHFYWFFSNYLKRRV	1	15	15	HLA0DRB1*11:01	66.67% (SARS-CoV)
145	Leader peptide (NSP1)	NSIDAFKLNIKLLGV	53	67	15	HLA0DRB1*11:01	86.67%(SARS-CoV)
146	Leader peptide (NSP1)	DALFAYTKRNVIPTI	17	31	15	HLA0DRB1*11:01	100%(SARS-CoV), 80% (MERS-CoV), 80%NL63
147	Leader peptide (NSP1)	FMGRIRSVYPVASPN	16	30	15	HLA0DRB1*01:01	93.33%(SARS-CoV)
148	Leader peptide (NSP1)	WLIINLVQMAPISAM	56	70	15	HLA0DRB4*01:01	73.33%(SARS-CoV)
149	Leader peptide (NSP1)	IYSTAALGVLMSNLG	4	18	15	HLA0DRB1*07:01	66.67% (SARS-CoV)
150	Leader peptide (NSP1)	PAMHAASGNLLLDKR	10	24	15	HLA0DRB1*01:01	100%(SARS-CoV)
151	Leader peptide (NSP1)	FNVAITRAKVGILCI	5	19	15	HLA0DRB5*01:01	93.33%(SARS-CoV), 80%(MERS-CoV), 80%NL(63), 86.67%OC(43), 80% HKU(1), 86.67%229E
152	Leader peptide (NSP1)	LYLDAYNMMISAGFS	48	62	15	HLA0DRB1*09:01	93.33%(SARS-CoV)
153	Leader peptide (NSP1)	FGLFCLLNRYFRLTL	14	28	15	HLA0DRB5*01:01	100%(SARS-CoV)
154	ORF3a	KKRWQLALSKGVHFV	66	80	15	HLA0DRB1*07:01	66.67% (SARS-CoV)
155	ORF3a	TPSDFVRATATIPIQ	24	38	15	HLA0DRB1*07:01	60% (SARS-CoV)
156	ORF3a	LKKRWQLALSKGVHF	65	79	15	HLA0DRB1*07:01	73.33% (SARS-CoV)
157	ORF3a	LKKRWQLALSKGVHF	65	79	15	HLA0DRB1*01:01	73.33% (SARS-CoV)
158	ORF3a	PSDFVRATATIPIQA	25	39	15	HLA0DRB1*07:01	66.67% (SARS-CoV)
159	ORF3a	KRWQLALSKGVHFVC	67	81	15	HLA0DRB1*07:01	73.33% (SARS-CoV)
160	ORF3a	SDFVRATATIPIQAS	26	40	15	HLA0DRB1*07:01	66.67% (SARS-CoV)
161	ORF3a	LKKRWQLALSKGVHF	65	79	15	HLA0DRB5*01:01	73.33% (SARS-CoV)
162	ORF3a	KKRWQLALSKGVHFV	66	80	15	HLA0DRB5*01:01	66.67% (SARS-CoV)
163	ORF3a	ASKIITLKKRWQLAL	59	73	15	HLA0DRB1*11:01	80% (SARS-CoV)
164	ORF3a	SASKIITLKKRWQLA	58	72	15	HLA0DRB1*11:01	80% (SARS-CoV)
165	ORF3a	SKIITLKKRWQLALS	60	74	15	HLA0DRB1*11:01	73.33% (SARS-CoV)
166	ORF3a	TLKKRWQLALSKGVH	64	78	15	HLA0DRB1*01:01	66.67% (SARS-CoV)
167	ORF3a	KKRWQLALSKGVHFV	66	80	15	HLA0DRB1*09:01	66.67% (SARS-CoV)
168	ORF3a	LKKRWQLALSKGVHF	65	79	15	HLA0DRB1*09:01	73.33% (SARS-CoV)
169	ORF3a	LYALVYFLQSINFVR	108	122	15	HLA0DRB1*01:01	73.33% (SARS-CoV)
170	ORF3a	LYALVYFLQSINFVR	108	122	15	HLA0DRB5*01:01	73.33% (SARS-CoV)
171	ORF3a	DLFMRIFTIGTVTLK	2	16	15	HLA0DRB1*01:01	53.33% (SARS-CoV)
172	ORF3a	LFMRIFTIGTVTLKQ	3	17	15	HLA0DRB1*01:01	46.67% (SARS-CoV)
173	ORF3a	MDLFMRIFTIGTVTL	1	15	15	HLA0DRB1*01:01	60% (SARS-CoV)
174	ORF3a	SHLLLVAAGLEAPFL	92	106	15	HLA0DRB1*01:01	86.67% (SARS-CoV)
175	ORF3a	ITLKKRWQLALSKGV	63	77	15	HLA0DRB1*09:01	73.33% (SARS-CoV)
176	ORF3a	FMRIFTIGTVTLKQG	4	18	15	HLA0DRB1*01:01	40% (SARS-CoV)
177	ORF3a	LLFVTVYSHLLLVAA	85	99	15	HLA0DRB1*01:01	93.33% (SARS-CoV)
178	ORF3a	YLYALVYFLQSINFV	107	121	15	HLA0DRB1*01:01	73.33% (SARS-CoV)
179	ORF3a	ALVYFLQSINFVRII	110	124	15	HLA0DPA1*01:03/DPB1*04:01	73.33% (SARS-CoV)
180	ORF7a	VYQLRARSVSPKLFI	74	88	15	HLA0DRB1*01:01	93.33% (SARS-CoV)
181	ORF8	YSKWYIRVGARKSAP	42	56	15	HLA0DRB1*11:01	26.67% (SARS-CoV)
182	ORF8	SKWYIRVGARKSAPL	43	57	15	HLA0DRB1*11:01	26.67% (SARS-CoV)
183	ORF8	KWYIRVGARKSAPLI	44	58	15	HLA0DRB1*11:01	26.67% (SARS-CoV)
184	ORF8	FYSKWYIRVGARKSA	41	55	15	HLA0DRB1*11:01	26.67% (SARS-CoV)
185	ORF8	FYSKWYIRVGARKSA	41	55	15	HLA0DRB5*01:01	26.67% (SARS-CoV)
186	ORF8	YSKWYIRVGARKSAP	42	56	15	HLA0DRB5*01:01	26.67% (SARS-CoV)
187	ORF8	SKWYIRVGARKSAPL	43	57	15	HLA0DRB5*01:01	26.67% (SARS-CoV)
188	ORF8	QPYVVDDPCPIHFYS	29	43	15	HLA0DRB3*01:01	20% (SARS-CoV)
189	ORF8	KWYIRVGARKSAPLI	44	58	15	HLA0DRB5*01:01	26.67% (SARS-CoV)
190	ORF8	KWYIRVGARKSAPLI	44	58	15	HLA0DRB1*01:01	26.67% (SARS-CoV)
191	ORF8	WYIRVGARKSAPLIE	45	59	15	HLA0DRB1*01:01	26.67% (SARS-CoV)
192	ORF8	HFYSKWYIRVGARKS	40	54	15	HLA0DRB1*01:01	20% (SARS-CoV)
193	ORF8	PCPIHFYSKWYIRVG	36	50	15	HLA0DRB1*15:01	20% (SARS-CoV)
194	ORF8	FLGIITTVAAFHQEC	6	20	15	HLA0DRB1*01:01	26.67% (SARS-CoV)
Abbreviation- E: Envelope, M: Membrane, N: Nucleocapsid, S: Spike, NSP: Non-structural protein, ORF: open reading frame

## Sheet: S8
Table S8. Number of predicted MHC-II binders, antigenic, non-toxic and non-allergenic peptides of each protein of SARS-CoV-2
Serial No.	Protein name	MHC-II binders	Antigenic peptides	IFN-γ inducing peptides	Non-toxic peptides	Non-allergenic peptides
1	E	12	12	0	0	0
2	M	30	16	1	1	1
3	N	38	19	11	11	10
4	S	47	31	15	15	9
5	ORF1ab	1121	607	220	212	133
6	ORF3	104	68	40	40	26
7	ORF6	46	17	0	0	0
8	ORF7a	30	19	1	1	1
9	ORF7b	12	12	0	0	0
10	ORF8	36	30	16	16	14
11	ORF10	2	0	0	0	0
Abbreviation- E: Envelope, M: Membrane, N: Nucleocapsid, S: Spike, ORF: open reading frame

## Sheet: S9
Table S9. List of 44 MHC-II restricted CD4+ immnogenic peptides with conservancy
No	protein name	Epitope	Start	End	length	peptide core	conservancy
1	ORF8	MKFLVFLGIITTVAA	1	15	15	FLVFLGIIT	None
2	ORF8	FLGIITTVAAFHQEC	6	20	15	ITTVAAFHQ	None
3	ORF3	SDFVRATATIPIQAS	26	40	15	FVRATATIP	None
4	ORF8	YIRVGARKSAPLIEL	46	60	15	YIRVGARKS	None
5	ORF3	LYLYALVYFLQSINF	106	120	15	LVYFLQSIN	SARS-CoV(80%)
6	N	DAALALLLLDRLNQL	216	230	15	LALLLLDRL	SARS-CoV(80%)
7	S	IGINITRFQTLLALH	231	245	15	ITRFQTLLA	None
8	NSP2	KEKVNINIVGDFKLN	456	470	15	INIVGDFKL	80% (SARS-CoV)
9	NSP2	INIVGDFKLNEEIAI	461	475	15	INIVGDFKL	86.7% (SARS-CoV)
10	NSP3	EILGTVSWNLREMLA	1366	1380	15	ILGTVSWNL	100% (SARS-CoV)
11	NSP3	TIQRKYKGIKIQEGV	1401	1415	15	QRKYKGIKI	93.33% (SARS-CoV)
12	NSP3	YPSLETIQITISSFK	2301	2315	15	IQITISSFK	80% (SARS-CoV)
13	NSP3	TIQITISSFKWDLTA	2306	2320	15	TIQITISSF	73.33% (SARS-CoV)
14	NSP3	ISSFKWDLTAFGLVA	2311	2325	15	FKWDLTAFG	66.67% (SARS-CoV)
15	NSP4	AVGNICYTPSKLIEY	2891	2905	15	GNICYTPSK	100% (SARS-CoV)
16	NSP4	LMSFTVLCLTPVYSF	3086	3100	15	LMSFTVLCL	80% (SARS-CoV)
17	3C-like ptoteinase (NSP5)	LIRKSNHNFLVQAGN	3321	3335	15	IRKSNHNFL	93.33% (SARS-CoV)
18	NSP6	FLPFAMGIIAMSAFA	3611	3625	15	MGIIAMSAF	60% (SARS-CoV)
19	NSP6	LCLFLLPSLATVAYF	3636	3650	15	FLLPSLATV	100% (SARS-CoV)
20	NSP6	ASAVVLLILMTARTV	3686	3700	15	LILMTARTV	93.33% (SARS-CoV)
21	NSP6	LFCLLNRYFRLTLGV	3796	3810	15	LNRYFRLTL	100% (SARS-CoV)
22	NSP6	NRYFRLTLGVYDYLV	3801	3815	15	FRLTLGVYD	100% (SARS-CoV)
23	NSP6	YDYLVSTQEFRYMNS	3811	3825	15	LVSTQEFRY	100% (SARS-CoV)
24	NSP7	KCTSVVLLSVLQQLR	3866	3880	15	TSVVLLSVL	100% (SARS-CoV), 80% (MERS CoV)
25	NSP8	SEFSSLPSYAAFATA	3946	3960	15	FSSLPSYAA	93.33% (SARS-CoV)
26	NSP8	IIPLTTAAKLMVVIP	4061	4075	15	IPLTTAAKL	93.33% (SARS-CoV)
27	NSP9	DNALAYYNTTKGGRF	4166	4180	15	YNTTKGGRF	86.67% (SARS-CoV)
28	NSP9	IKGLNNLNRGMVLGS	4231	4245	15	LNNLNRGMV	100% (SARS-CoV)
29	NSP9/NSP10	MVLGSLAATVRLQAG	4241	4255	15	MVLGSLAAT	100% (SARS-CoV) , 80% (MERS CoV)
30	RDRP (NSP12)	VDSYYSLLMPILTLT	4626	4640	15	YYSLLMPIL	100% (SARS-CoV)
31	RDRP (NSP12)	PFVVSTGYHFRELGV	4731	4745	15	FVVSTGYHF	100% (SARS-CoV), 80% (HKU1-CoV)
32	RDRP (NSP12)	RELGVVHNQDVNLHS	4741	4755	15	GVVHNQDVN	100% (SARS-CoV)
33	RDRP (NSP12)	QDALFAYTKRNVIPT	4916	4930	15	FAYTKRNVI	100% (SARS-CoV), 80% (MERS CoV), 80% HNL63
34	Helicase (NSP13)	GKSHFAIGLALYYPS	5611	5625	15	IGLALYYPS	100% (SARS-CoV), 80% (MERS CoV)
35	Helicase (NSP13)	YDLSVVNARLRAKHY	5706	5720	15	YDLSVVNAR	100% (SARS-CoV), 80% (0C43)
36	Helicase (NSP13)	RAKHYVYIGDPAQLP	5716	5730	15	HYVYIGDPA	100% (SARS-CoV), 80% (MERS CoV), 80% (HKU1), 80% (0C43)
37	3'-5' Exonuclease (NSP14)	FKHLIPLMYKGLPWN	6071	6085	15	IPLMYKGLP	100% (SARS-CoV)
38	3'-5' Exonuclease (NSP14)	PLMYKGLPWNVVRIK	6076	6090	15	MYKGLPWNV	100% (SARS-CoV)
39	3'-5' Exonuclease (NSP14)	IGFDYVYNPFMIDVQ	6156	6170	15	VYNPFMIDV	93.33% (SARS-CoV)
40	3'-5' Exonuclease (NSP14)	KVQHMVVKAALLADK	6236	6250	15	MVVKAALLA	93.33% (SARS-CoV)
41	3'-5' Exonuclease (NSP14)	FDKSAFVNLKQLPFF	6356	6370	15	FVNLKQLPF	93.33% (SARS-CoV)
42	Endo-RNAase (NSP15)	QLGGLHLLIGLAKRF	6696	6710	15	HLLIGLAKR	86.67% (SARS-CoV)
43	Endo-RNAase (NSP15)	ELEDFIPMDSTVKNY	6716	6730	15	IPMDSTVKN	93.33% (SARS-CoV)
44	2'-O-ribose methyltransferase (NSP16)	SKFPLKLRGTAVMSL	7046	7060	15	FPLKLRGTA	100% (SARS-CoV)
Abbreviation- N: Nucleocapsid, S: Spike, NSP: Non-structural protein, ORF: open reading frame

[truncated: 16 more sheets: S10, S11, S12, S13, S14, S15, S16, S17, S18, S19, S20, S21, S22, S23, S24, S25]
